# Supplementary material for: CAR-T and CAR-NK as cellular cancer immunotherapy for solid tumors
Source: Cell Mol Immunol. 2024 Aug 12;21(10):1089–108. doi: 10.1038/s41423-024-01207-0 (PMC11442786; doi:10.1038/s41423-024-01207-0)
Supplement: Supplementary file 1 — clinical trial search results [file 41423_2024_1207_MOESM1_ESM.csv]

Study Title	Study URL	Study Status	Conditions	Interventions	Sponsor	Collaborators	Study Type	Solid	New non solid		nk
Claudin 18.2-Targeted Chimeric Antigen Receptor T-cells in Subjects With Unresectable, Locally Advanced, or Metastatic Gastric, Gastroesophageal Junction (GEJ), Esophageal, or Pancreatic Adenocarcinoma	https://clinicaltrials.gov/study/NCT05539430	RECRUITING	Gastric Cancer|Gastroesophageal-junction Cancer|Esophageal Cancer|Pancreatic Cancer	BIOLOGICAL: LB1908	Legend Biotech USA Inc		INTERVENTIONAL
Study of B7-H3, EGFR806, HER2, And IL13-Zetakine (Quad) CAR T Cell Locoregional Immunotherapy For Pediatric Diffuse Intrinsic Pontine Glioma, Diffuse Midline Glioma, And Recurrent Or Refractory Central Nervous System Tumors	https://clinicaltrials.gov/study/NCT05768880	RECRUITING	Diffuse Intrinsic Pontine Glioma|Diffuse Midline Glioma|Recurrent CNS Tumor, Adult|Recurrent, CNS Tumor, Childhood|Refractory Primary Malignant Central Nervous System Neoplasm	BIOLOGICAL: SC-CAR4BRAIN	Seattle Children's Hospital		INTERVENTIONAL
Testing a New Immune Cell Therapy, GD2-Targeted Modified T-cells (GD2CART), in Children, Adolescents, and Young Adults With Relapsed/Refractory Osteosarcoma and Neuroblastoma, The GD2-CAR PERSIST Trial	https://clinicaltrials.gov/study/NCT04539366	SUSPENDED	Recurrent Neuroblastoma|Recurrent Osteosarcoma|Refractory Neuroblastoma|Refractory Osteosarcoma	PROCEDURE: Biopsy|PROCEDURE: Biospecimen Collection|DRUG: Cyclophosphamide|PROCEDURE: Echocardiography|DRUG: Fludarabine Phosphate|BIOLOGICAL: GD2-CAR-expressing Autologous T-lymphocytes|PROCEDURE: Imaging Technique|PROCEDURE: Magnetic Resonance Imaging of the Heart|PROCEDURE: Multigated Acquisition Scan	National Cancer Institute (NCI)		INTERVENTIONAL
Exploratory Clinical Trial on the Safety, Efficacy, and Pharmacokinetics of XKDCT086 (iPD-1-Claudin18.2-CAR-T) in Claudin 18.2 Positive Advanced Solid Malignant Tumors: a Single Center, Single Arm, Dose-increasing Trial	https://clinicaltrials.gov/study/NCT05952375	RECRUITING	Gastric Cancer	DRUG: Chimeric antigen receptor T cell preparation targeting Claudin18.2	The Affiliated Hospital of Qingdao University		INTERVENTIONAL
KK-LC-1 TCR-T Cell Therapy for Gastric, Breast, Cervical, and Lung Cancer	https://clinicaltrials.gov/study/NCT05483491	RECRUITING	Gastric Cancer|Breast Cancer|Cervical Cancer|Lung Cancer	DRUG: KK-LC-1 TCR-T cells|DRUG: Aldesleukin 720,000 IU/kg IV every eight hours	Christian Hinrichs	Cancer Immunology and Metabolism Center of Excellence at Rutgers Cancer Institute of New Jersey|National Cancer Institute (NCI)	INTERVENTIONAL
FT825/ONO-8250, an Off-the-Shelf, HER2 CAR-T, With or Without Monoclonal Antibodies in Advanced Solid Tumors	https://clinicaltrials.gov/study/NCT06241456	RECRUITING	Advanced Solid Tumor	DRUG: FT825|DRUG: Fludarabine|DRUG: Cyclophosphamide|DRUG: Bendamustine|DRUG: Docetaxel|DRUG: Cisplatin|DRUG: Cetuximab	Fate Therapeutics		INTERVENTIONAL
A Phase 1, Single-arm, Open-label, Dose-escalation Study of JWATM204 as T Cell-targeted Immunotherapy in the Treatment Amongst Subjects With Advanced Hepatocellular Carcinoma	https://clinicaltrials.gov/study/NCT06144385	RECRUITING	Liver Carcinoma|Hepatic Cell Carcinoma	BIOLOGICAL: CAR-GPC3 T cells	Shanghai Ming Ju Biotechnology Co., Ltd.		INTERVENTIONAL
A Phase I Clinical Study to Evaluate the Safety, Tolerability, and Efficacy of LCAR-M23, a CAR-T Cell Therapy Targeting MSLN in Patients With Relapsed and Refractory Epithelial Ovarian Cancer	https://clinicaltrials.gov/study/NCT04562298	TERMINATED	Epithelial Ovarian Cancer	BIOLOGICAL: LCAR-M23 cells	Shanghai East Hospital	Nanjing Legend Biotech Co.|East Clinical Center of Oncology|Anhui Provincial Hospital	INTERVENTIONAL
Intraperitoneal FT536 in Recurrent Ovarian, Fallopian Tube, and Primary Peritoneal Cancer	https://clinicaltrials.gov/study/NCT06342986	NOT_YET_RECRUITING	Gynecologic Cancer|Ovarian Cancer|Fallopian Tube Cancer|Primary Peritoneal Cavity Cancer	DRUG: FT536|DRUG: Fludarabine|DRUG: CY	Masonic Cancer Center, University of Minnesota	National Cancer Institute (NCI)	INTERVENTIONAL
A Study to Evaluate the Safety and Efficacy of A2B530, a Logic-gated CAR T, in Subjects With Solid Tumors That Express CEA and Have Lost HLA-A*02 Expression	https://clinicaltrials.gov/study/NCT05736731	RECRUITING	Solid Tumor, Adult|Solid Tumor|Pancreatic Cancer|Pancreatic Neoplasms|Pancreas Cancer|Non Small Cell Lung Cancer|Non Small Cell Lung Cancer Recurrent|Non-Small Cell Squamous Lung Cancer|NSCLC|NSCLC, Recurrent|Colorectal Cancer|Colorectal Neoplasms|Colorectal Adenocarcinoma|CRC|Colorectal Cancer Metastatic|Cancer	BIOLOGICAL: A2B530|DIAGNOSTIC_TEST: xT-Onco with HLA-LOH Assay	A2 Biotherapeutics Inc.	Tempus AI	INTERVENTIONAL
Study of αPD1-MSLN-CAR T Cells to Evaluate the Safety, Tolerability, and Effectiveness for Patients With MSLN-positive Advanced Solid Tumors	https://clinicaltrials.gov/study/NCT05089266	RECRUITING	Colorectal Cancer	DRUG: CAR T cells	Shanghai Cell Therapy Group Co.,Ltd		INTERVENTIONAL
Safety and Efficacy of Epcoritamab With Gemcitabine, Dexamethasone, and Cisplatin (GDP) Salvage Chemotherapy in Relapsed Refractory Large B-cell Lymphoma	https://clinicaltrials.gov/study/NCT05852717	RECRUITING	Large Cell Lymphoma, Diffuse|Relapsed Cancer|Refractory Cancer	PROCEDURE: AutoSCT OR CAR T-cell Therapy|DRUG: GDP|DRUG: Epcoritamab	Dipenkumar Modi	Genmab	INTERVENTIONAL
Modified Immune Cells (Autologous CAR T Cells) in Treating Patients With Advanced, Recurrent Platinum Resistant Ovarian, Fallopian Tube or Primary Peritoneal Cancer	https://clinicaltrials.gov/study/NCT03907527	RECRUITING	Platinum-Resistant Fallopian Tube Carcinoma|Platinum-Resistant Ovarian Carcinoma|Platinum-Resistant Primary Peritoneal Carcinoma|Recurrent Fallopian Tube Carcinoma|Recurrent Ovarian Carcinoma|Recurrent Primary Peritoneal Carcinoma|Refractory Fallopian Tube Carcinoma|Refractory Ovarian Carcinoma|Refractory Primary Peritoneal Carcinoma|Stage III Fallopian Tube Cancer AJCC v8|Stage III Ovarian Cance…	BIOLOGICAL: PRGN-3005 UltraCAR-T cells|BIOLOGICAL: PRGN-3005 UltraCAR-T cells	Precigen, Inc		INTERVENTIONAL
Study of Donor Derived, Multi-virus-specific, Cytotoxic T-Lymphocytes for Relapsed/Refractory Neuroblastoma	https://clinicaltrials.gov/study/NCT01460901	COMPLETED	Neuroblastoma	BIOLOGICAL: GD2 CAR modified Tri-virus specific cytotoxic t-cells	Children's Mercy Hospital Kansas City	Center for Cell and Gene Therapy, Baylor College of Medicine	INTERVENTIONAL
A Study to Evaluate the Safety and Efficacy of A2B694, a Logic-gated CAR T, in Subjects With Solid Tumors That Express MSLN and Have Lost HLA-A*02 Expression	https://clinicaltrials.gov/study/NCT06051695	RECRUITING	Solid Tumor, Adult|Colorectal Cancer|NSCLC|Non Small Cell Lung Cancer|NSCLC, Recurrent|Non-Small Cell Squamous Lung Cancer|Pancreas Cancer|Pancreatic Neoplasm|Colorectal Adenocarcinoma|CRC|Colon Cancer|Rectal Cancer|Cancer|Ovarian Cancer|Ovarian Neoplasms|Mesothelioma|Mesothelioma, Malignant|Ovary Cancer|Lung Cancer|MESOM	BIOLOGICAL: A2B694|DIAGNOSTIC_TEST: xT CDx with HLA-LOH Assay	A2 Biotherapeutics Inc.	Tempus AI	INTERVENTIONAL
Study to Evaluate the Safety, Tolerance, Pharmacokinetics and Preliminary Efficacy of IBI345	https://clinicaltrials.gov/study/NCT05199519	COMPLETED	CLDN18.2 Positive Solid Tumors	DRUG: IBI345	Innovent Biologics (Suzhou) Co. Ltd.		INTERVENTIONAL
3rd Generation GD-2 Chimeric Antigen Receptor and iCaspase Suicide Safety Switch, Neuroblastoma, GRAIN	https://clinicaltrials.gov/study/NCT01822652	ACTIVE_NOT_RECRUITING	Neuroblastoma	GENETIC: iC9-GD2 T Cells - frozen|GENETIC: iC9-GD2 T Cells - fresh|DRUG: Cytoxan|DRUG: Fludara|DRUG: Keytruda|GENETIC: iC9-GD2 T cells	Baylor College of Medicine	Center for Cell and Gene Therapy, Baylor College of Medicine|The Methodist Hospital Research Institute|Solving Kids' Cancer|The Evan Foundation|National Cancer Institute (NCI)|Kids Cancer Research Foundation	INTERVENTIONAL
Claudin18.2 CAR-T (CT041) in Patients With Gastric, Pancreatic Cancer, or Other Specified Digestive Cancers	https://clinicaltrials.gov/study/NCT04404595	ACTIVE_NOT_RECRUITING	Gastric Cancer|Pancreatic Cancer	BIOLOGICAL: CT041	CARsgen Therapeutics Co., Ltd.		INTERVENTIONAL
XKDCT080 in GCC-positive Recurrent or Refractory Solid Tumors With Single Center, Single Arm, and Dose Escalation	https://clinicaltrials.gov/study/NCT05875402	RECRUITING	Colon Cancer	DRUG: Chimeric antigen receptor T cell preparation targeting GCC	The Affiliated Hospital of Qingdao University		INTERVENTIONAL
Brain Tumor-Specific Immune Cells (IL13Ralpha2-CAR T Cells) for the Treatment of Leptomeningeal Glioblastoma, Ependymoma, or Medulloblastoma	https://clinicaltrials.gov/study/NCT04661384	RECRUITING	Ependymoma|Glioblastoma|Medulloblastoma|Recurrent Metastatic Malignant Neoplasm in the Leptomeninges	BIOLOGICAL: IL13Ralpha2-specific Hinge-optimized 41BB-co-stimulatory CAR Truncated CD19-expressing Autologous T-Lymphocytes	City of Hope Medical Center	National Cancer Institute (NCI)	INTERVENTIONAL
MOv19-BBz CAR T Cells in aFR Expressing Recurrent High Grade Serous Ovarian, Fallopian Tube, or Primary Peritoneal Cancer	https://clinicaltrials.gov/study/NCT03585764	TERMINATED	Ovarian Cancer|Fallopian Tube Cancer|Primary Peritoneal Carcinoma	DRUG: MOv19-BBz CAR T cells|DEVICE: Alpha Folate Receptor expression test	University of Pennsylvania	National Cancer Institute (NCI)|OvaCure Fundation|Alliance for Cancer Gene Therapy|Ovarian Cancer Alliance of Greater Cincinnati	INTERVENTIONAL
A Phase 1/2 Study to Evaluate CHM-2101, an Autologous Cadherin 17 Chimeric Antigen Receptor (CAR) T Cell Therapy	https://clinicaltrials.gov/study/NCT06055439	RECRUITING	Neuroendocrine Tumors|Colorectal Cancer|Gastric Cancer	BIOLOGICAL: CHM-2101 CAR-T cells	Chimeric Therapeutics		INTERVENTIONAL
Single-arm, Open-label Clinical Study of SZ011 in the Treatment of Advanced Triple Negative Breast Cancer	https://clinicaltrials.gov/study/NCT05686720	NOT_YET_RECRUITING	Advanced Triple Negative Breast Cancer	DRUG: SZ011 CAR-NK	First Affiliated Hospital of Shantou University Medical College	Guangdong ProCapZoom Biosciences Co., Ltd.	INTERVENTIONAL
Study to Evaluate the Efficacy, Safety and Pharmacokinetics of CT041 Autologous CAR T-cell Injection	https://clinicaltrials.gov/study/NCT04581473	RECRUITING	Gastric Adenocarcinoma|Pancreatic Cancer|Gastroesophageal Junction Adenocarcinoma	DRUG: CT041 autologous CAR T-cell injection|DRUG: Physician's Choice（Paclitaxel or Irinotecan or Apatinib or Anti-PD-1 antibody）	CARsgen Therapeutics Co., Ltd.	Peking University Cancer Hospital & Institute|Fudan University	INTERVENTIONAL
SynKIR-110 for Mesothelin Expressing Ovarian Cancer, Cholangiocarcinoma or Mesothelioma	https://clinicaltrials.gov/study/NCT05568680	RECRUITING	Ovarian Cancer|Cholangiocarcinoma Recurrent|Mesothelioma, Malignant	BIOLOGICAL: SynKIR-110, Autologous T cells Transduced with Mesothelin KIR-CAR	Verismo Therapeutics		INTERVENTIONAL
A Phase I Trial of Memory T Cells Expressing an NKG2D Chimeric Antigen Receptor in Children, Adolescents and Young Adults With Advanced Sarcoma	https://clinicaltrials.gov/study/NCT06087341	RECRUITING	Advanced Sarcoma	OTHER: NKG2D-CAR memory T cell	Antonio Pérez Martínez		INTERVENTIONAL
To Evaluate the Safety, Tolerability and Preliminary Efficacy of EU307	https://clinicaltrials.gov/study/NCT05783570	RECRUITING	Advanced Hepatocellular Carcinoma	BIOLOGICAL: EU307 CAR-T Cell	Eutilex		INTERVENTIONAL
A Study to Evaluate the Safety, Tolerance and Initial Efficacy of EGFRvIII CAR-T on Glioblastoma	https://clinicaltrials.gov/study/NCT05802693	NOT_YET_RECRUITING	Recurrent Glioblastoma	DRUG: Targeted Epidermal Growth Factor Receptor Variant III(EGFRvIII) autochimeric antigen receptor T cell injection	Beijing Tsinghua Chang Gung Hospital	Beijing DCTY® Biotech Co.,Ltd.	INTERVENTIONAL
Binary Oncolytic Adenovirus in Combination With HER2-Specific Autologous CAR VST, Advanced HER2 Positive Solid Tumors	https://clinicaltrials.gov/study/NCT03740256	RECRUITING	Bladder Cancer|Head and Neck Squamous Cell Carcinoma|Cancer of the Salivary Gland|Lung Cancer|Breast Cancer|Gastric Cancer|Esophageal Cancer|Colorectal Cancer|Pancreatic Adenocarcinoma|Solid Tumor	BIOLOGICAL: CAdVEC	Baylor College of Medicine	The Methodist Hospital Research Institute	INTERVENTIONAL
Single-arm, Open-label Clinical Study of SZ003 in the Treatment of Advanced Hepatocellular Carcinoma	https://clinicaltrials.gov/study/NCT05845502	NOT_YET_RECRUITING	Advanced Hepatocellular Carcinoma	BIOLOGICAL: SZ003 CAR-NK	Shantou University Medical College	Guangdong ProCapZoom Biosciences Co., Ltd.	INTERVENTIONAL
Single-arm, Open-label Clinical Study of SZ011 in the Treatment of Ovarian Epithelial Carcinoma	https://clinicaltrials.gov/study/NCT05856643	NOT_YET_RECRUITING	Ovarian Epithelial Carcinoma	DRUG: SZ011 CAR-NK	Shantou University Medical College	Guangdong ProCapZoom Biosciences Co., Ltd.	INTERVENTIONAL
4SCAR-T Therapy Targeting GD2, PSMA and CD276 for Treating Neuroblastoma	https://clinicaltrials.gov/study/NCT04637503	UNKNOWN	Neuroblastoma	BIOLOGICAL: GD2, PSMA and CD276 CAR-T cells	Shenzhen Geno-Immune Medical Institute	Shenzhen Children's Hospital	INTERVENTIONAL
Spinal Muscular Atrophy on Wheels, Using Power Mobility	https://clinicaltrials.gov/study/NCT05589987	RECRUITING	Spinal Muscular Atrophy	DEVICE: power mobility	University of Castilla-La Mancha		INTERVENTIONAL
A Study of CNA3103 (LGR5-targeted, Autologous CAR-T Cells) Administered to Subjects With Metastatic Colorectal Cancer	https://clinicaltrials.gov/study/NCT05759728	RECRUITING	Colorectal Cancer Metastatic	BIOLOGICAL: CNA3103: 5 x 10^7 cells|BIOLOGICAL: CNA3103: 1.5 x 10^8 cells|BIOLOGICAL: CNA3103: 4.5 x 10^8 cells|BIOLOGICAL: CNA3103: 1.5 x 10^9 cells|BIOLOGICAL: CNA3103: 2.5 x 10^7 cells	Carina Biotech Limited		INTERVENTIONAL
PD-1 Antibody Expressing CAR-T Cells for EGFR Family Member Positive Advanced Solid Tumor (Lung, Liver and Stomach)	https://clinicaltrials.gov/study/NCT02862028	UNKNOWN	PD-1 Antibody|CAR-T Cells|Advanced Solid Tumor	BIOLOGICAL: HerinCAR-PD1 cells	Shanghai International Medical Center		INTERVENTIONAL
DLL3-Directed Chimeric Antigen Receptor T-cells in Subjects With Extensive Stage Small Cell Lung Cancer	https://clinicaltrials.gov/study/NCT05680922	RECRUITING	Small Cell Lung Cancer Extensive Stage|Large Cell Neuroendocrine Carcinoma of the Lung	BIOLOGICAL: LB2102	Legend Biotech USA Inc		INTERVENTIONAL
Study Evaluating the Efficacy and Safety With CAR-T for Stomach Cancer	https://clinicaltrials.gov/study/NCT02725125	UNKNOWN	Stomach Neoplasms	BIOLOGICAL: EPCAM-targeted CAR-T cells	Sinobioway Cell Therapy Co., Ltd.		INTERVENTIONAL
A Clinical Research of CAR T Cells Targeting CEA Positive Colorectal Cancer (CRC)	https://clinicaltrials.gov/study/NCT04513431	UNKNOWN	Stage III Colorectal Cancer|Colorectal Cancer Liver Metastasis	BIOLOGICAL: Anti-CEA-CAR T	Ruijin Hospital	HuaDao (Shanghai) Biomedical Co., Ltd.	INTERVENTIONAL
CAR-T Long Term Follow Up (LTFU) Study	https://clinicaltrials.gov/study/NCT02445222	RECRUITING	Long Term Safety of Patients Receiving CAR-T in an Eligible Clinical Trial or Managed Access Program	GENETIC: Previously treated CAR-T patients	Novartis Pharmaceuticals	University of Pennsylvania	INTERVENTIONAL
T Cells co- Expressing a Second Generation Glypican 3-specific Chimeric Antigen Receptor With Cytokines Interleukin-21 and 15 as Immunotherapy for Patients With Liver Cancer (TEGAR)	https://clinicaltrials.gov/study/NCT04093648	WITHDRAWN	Hepatocellular Carcinoma|Hepatoblastoma	GENETIC: TEGAR T cells|DRUG: Cytoxan|DRUG: Fludarabine	Baylor College of Medicine	The Methodist Hospital Research Institute	INTERVENTIONAL
SNC115 Injections in Patients With Recurrent/Refractory Small Cell Lung Cancer and Lung Large Cell Neuroendocrine Carcinoma	https://clinicaltrials.gov/study/NCT06384482	RECRUITING	Recurrent/Refractory Small Cell Lung Cancer Lung Large Cell Neuroendocrine Carcinoma	DRUG: SNC115 injection	Shanghai Simnova Biotechnology Co.,Ltd.	Shanghai Chest Hospital	INTERVENTIONAL
Genetically Modified T-cells in Treating Patients With Recurrent or Refractory Malignant Glioma	https://clinicaltrials.gov/study/NCT02208362	ACTIVE_NOT_RECRUITING	Recurrent Glioblastoma|Recurrent Malignant Glioma|Recurrent WHO Grade II Glioma|Recurrent WHO Grade III Glioma|Refractory Glioblastoma|Refractory Malignant Glioma|Refractory WHO Grade II Glioma|Refractory WHO Grade III Glioma	BIOLOGICAL: IL13Ralpha2-specific Hinge-optimized 4-1BB-co-stimulatory CAR/Truncated CD19-expressing Autologous TN/MEM Cells|BIOLOGICAL: IL13Ralpha2-specific Hinge-optimized 41BB-co-stimulatory CAR Truncated CD19-expressing Autologous T-Lymphocytes|OTHER: Laboratory Biomarker Analysis|PROCEDURE: Magnetic Resonance Imaging|PROCEDURE: Magnetic Resonance Spectroscopic Imaging|OTHER: Quality-of-Life A…	City of Hope Medical Center	National Cancer Institute (NCI)|Food and Drug Administration (FDA)	INTERVENTIONAL
Study of NIB101 in Participants With Advanced Solid Tumors	https://clinicaltrials.gov/study/NCT05192174	RECRUITING	Solid Tumor	BIOLOGICAL: NIB101	Noile-Immune Biotech, Inc		INTERVENTIONAL
PD-1 Silent PSMA/PSCA Targeted CAR-T for the Treatment of Prostate Cancer	https://clinicaltrials.gov/study/NCT05732948	RECRUITING	Prostate Cancer	DRUG: autologous T cells & cyclophosphamide	Shanghai Unicar-Therapy Bio-medicine Technology Co.,Ltd	The First Affiliated Hospital of Soochow University	INTERVENTIONAL
NKG2D CAR-T Cells to Treat Patients With Previously Treated Liver Metastatic Colorectal Cancer	https://clinicaltrials.gov/study/NCT05248048	UNKNOWN	Refractory Metastatic Colorectal Cancer	BIOLOGICAL: CAR-T infusion	The Third Affiliated Hospital of Guangzhou Medical University	Hangzhou Cheetah Cell Therapeutics Co., Ltd	INTERVENTIONAL
Blood T-Cells and EBV Specific CTLs Expressing GD-2 Specific Chimeric T Cell Receptors to Neuroblastoma Patients	https://clinicaltrials.gov/study/NCT00085930	ACTIVE_NOT_RECRUITING	Neuroblastoma	BIOLOGICAL: EBV specific CTLs	Baylor College of Medicine	Center for Cell and Gene Therapy, Baylor College of Medicine	INTERVENTIONAL
Phase I Study of IL-8 Receptor-modified CD70 CAR T Cell Therapy in CD70+ Adult Glioblastoma (IMPACT)	https://clinicaltrials.gov/study/NCT05353530	RECRUITING	Glioblastoma Multiforme|Glioblastoma	BIOLOGICAL: Ex-Vivo expanded autologous IL-8 receptor (CXCR2) modified CD70 CAR (8R-70CAR) T cells	University of Florida	United States Department of Defense|AM Rosen Foundation	INTERVENTIONAL
CAR T Cell Receptor Immunotherapy Targeting Mesothelin for Patients With Metastatic Cancer	https://clinicaltrials.gov/study/NCT01583686	TERMINATED	Cervical Cancer|Pancreatic Cancer|Ovarian Cancer|Mesothelioma|Lung Cancer	DRUG: Fludarabine|BIOLOGICAL: Anti-mesothelin chimeric T cell receptor (CAR) transduced peripheral blood lymphocytes (PBL)|DRUG: Cyclophosphamide|DRUG: Aldesleukin	National Cancer Institute (NCI)		INTERVENTIONAL
EGFRvIII CAR T Cells for Newly-Diagnosed WHO Grade IV Malignant Glioma	https://clinicaltrials.gov/study/NCT02664363	TERMINATED	Glioblastoma|Gliosarcoma	BIOLOGICAL: EGFRvIII CAR T cells	Daniel Landi		INTERVENTIONAL
A Clinical Study to Evaluate B4T2-001 CAR T Cells in the Treatment of Advanced Solid Tumors	https://clinicaltrials.gov/study/NCT05621486	ACTIVE_NOT_RECRUITING	Advanced Solid Tumor	BIOLOGICAL: B4T2-001 Autologous CAR T cells	Shanghai East Hospital	Bio4T2 LLC	INTERVENTIONAL
A Clinical Study on the Safety and Efficacy of CAR-T Therapy for the TM4SF1- and EpCAM-positive Solid Tumors	https://clinicaltrials.gov/study/NCT04151186	UNKNOWN	Advanced Solid Tumor|Neoplasms	BIOLOGICAL: TM4SF1- and EpCAM-positive chimeric antigen receptor T-cell therapy	suhaichuan	Shanghai Biomed-union Biotechnology Co., Ltd.	INTERVENTIONAL
Dual-targeting CLDN18.2 and PD-L1 CAR-T for Patients With CLDN18.2-positive Advanced Solid Tumors	https://clinicaltrials.gov/study/NCT06084286	NOT_YET_RECRUITING	Advanced Solid Tumor	BIOLOGICAL: Dual-targeting CLDN18.2 and PD-L1 CAR-T cells	Sichuan University		INTERVENTIONAL
Study of Pembrolizumab Treatment After CYAD-101 With FOLFOX Preconditioning in Metastatic Colorectal Cancer	https://clinicaltrials.gov/study/NCT04991948	RECRUITING	Unresectable Metastatic Colorectal Cancer	DRUG: CYAD-101|DRUG: FOLFOX|DRUG: Pembrolizumab	Celyad Oncology SA	Merck Sharp & Dohme LLC	INTERVENTIONAL
Dose-escalating Trial With UniCAR02-T Cells and PSMA Target Module (TMpPSMA) in Patients With Progressive Disease After Standard Systemic Therapy in Cancers With Positive PSMA Marker	https://clinicaltrials.gov/study/NCT04633148	TERMINATED	Prostate Cancer	DRUG: Cyclophosphamide (Non-IMP)|DRUG: Fludarabine (Non-IMP)|DRUG: UniCAR02-T-pPSMA|DRUG: UniCAR02-T (IMP)	AvenCell Europe GmbH	PHARMALOG Institut für klinische Forschung GmbH	INTERVENTIONAL
HER2-CAR T Cells in Treating Patients With Recurrent Brain or Leptomeningeal Metastases	https://clinicaltrials.gov/study/NCT03696030	RECRUITING	Malignant Neoplasm|Metastatic Malignant Neoplasm in the Brain|Metastatic Malignant Neoplasm in the Leptomeninges|Breast Cancer|HER2-positive Breast Cancer	BIOLOGICAL: Chimeric Antigen Receptor T-Cell Therapy	City of Hope Medical Center	National Cancer Institute (NCI)|California Institute for Regenerative Medicine (CIRM)	INTERVENTIONAL
Cell Therapy (STEAP1 CART) With Enzalutamide for the Treatment of Patients With Metastatic Castration-Resistant Prostate Cancer	https://clinicaltrials.gov/study/NCT06236139	NOT_YET_RECRUITING	Castration-Resistant Prostate Carcinoma|Metastatic Prostate Adenocarcinoma|Stage IVB Prostate Cancer AJCC v8	BIOLOGICAL: Anti-STEAP1 CAR T-cells|PROCEDURE: Biopsy|PROCEDURE: Biospecimen Collection|PROCEDURE: Bone Scan|PROCEDURE: Computed Tomography|DRUG: Cyclophosphamide|PROCEDURE: Echocardiography|DRUG: Enzalutamide|DRUG: Fludarabine|PROCEDURE: Leukapheresis|PROCEDURE: Magnetic Resonance Imaging|PROCEDURE: Multigated Acquisition Scan|PROCEDURE: Positron Emission Tomography	Fred Hutchinson Cancer Center	PromiCell Therapeutics, Inc.	INTERVENTIONAL
End-to-End Compression Anastomosis for Left-sided Colectomy Endo-CAR Study	https://clinicaltrials.gov/study/NCT00497263	COMPLETED	Colorectal Cancer|Diverticulitis	DEVICE: Niti CAR	Niti Medical Technologies Ltd.		INTERVENTIONAL
A Phase I Trial of T Cells Expressing an Anti-GD2 Chimeric Antigen Receptor in Children and Young Adults With GD2+ Solid Tumors	https://clinicaltrials.gov/study/NCT02107963	COMPLETED	Sarcoma|Osteosarcoma|Neuroblastoma|Melanoma	BIOLOGICAL: Anti-GD2-CAR engineered T cells|DRUG: AP1903|DRUG: Cyclophosphamide	National Cancer Institute (NCI)		INTERVENTIONAL
CTLA-4 and PD-1 Antibodies Expressing EGFR-CAR-T Cells for EGFR Positive Advanced Solid Tumor	https://clinicaltrials.gov/study/NCT03182816	UNKNOWN	Advanced Solid Tumor	BIOLOGICAL: anti-CTLA-4/PD-1 expressing EGFR-CAR-T	Shanghai Cell Therapy Research Institute		INTERVENTIONAL
Modified Immune Cells (TAG72-CAR T Cells) for the Treatment of Patients With Platinum Resistant Epithelial Ovarian Cancer	https://clinicaltrials.gov/study/NCT05225363	RECRUITING	Platinum-Resistant Ovarian Carcinoma	BIOLOGICAL: Chimeric Antigen Receptor T-cells|DRUG: Cyclophosphamide|DRUG: Fludarabine	City of Hope Medical Center	National Cancer Institute (NCI)	INTERVENTIONAL
NKG2D-based CAR T-cells Immunotherapy for Patient With r/r NKG2DL+ Solid Tumors	https://clinicaltrials.gov/study/NCT05131763	UNKNOWN	Hepatocellular Carcinoma|Glioblastoma|Medulloblastoma|Colon Cancer	BIOLOGICAL: NKG2D-based CAR T-cells	Fudan University	KAEDI	INTERVENTIONAL
NKG2D CAR-T(KD-025) in the Treatment of Relapsed or Refractory NKG2DL+ Tumors	https://clinicaltrials.gov/study/NCT04550663	UNKNOWN	Solid Tumor|Hepatocellular Carcinoma|Colorectal Cancer|Glioma	DRUG: KD-025 CAR-T cells	The Affiliated Nanjing Drum Tower Hospital of Nanjing University Medical School	KAEDI	INTERVENTIONAL
Autologous Redirected RNA Meso-CIR T Cells	https://clinicaltrials.gov/study/NCT01355965	COMPLETED	Malignant Pleural Mesothelioma	BIOLOGICAL: Autologous T cells	University of Pennsylvania		INTERVENTIONAL
Clinical Trial to Evaluate the Safety and Efficacy of IM96 CAR-T Cells Therapy in Patients With Advanced Digestive System Neoplasms	https://clinicaltrials.gov/study/NCT05287165	RECRUITING	Advanced Solid Tumors|Digestive System Neoplasms|Pancreatic Cancer Resectable|Colorectal (Colon or Rectal) Cancer	DRUG: IM96 CAR-T cells	Beijing Immunochina Medical Science & Technology Co., Ltd.		INTERVENTIONAL
Anti-MUC1 CAR T Cells and PD-1 Knockout Engineered T Cells for NSCLC	https://clinicaltrials.gov/study/NCT03525782	UNKNOWN	Lung Neoplasm Malignant|Non-small Cell Lung Cancer	BIOLOGICAL: CAR-T Cells|COMBINATION_PRODUCT: CAR-T combining PD-1 Knockout|BIOLOGICAL: PD-1 knockout|DRUG: PD-1 mAb|OTHER: Sham control	The First Affiliated Hospital of Guangdong Pharmaceutical University	Guangzhou Anjie Biomedical Technology Co., Ltd.|University of Technology, Sydney	INTERVENTIONAL
Interventional Therapy Sequential With the Fourth-generation CAR-T Targeting Nectin4/FAP for Malignant Solid Tumors	https://clinicaltrials.gov/study/NCT03932565	UNKNOWN	Nectin4-positive Advanced Malignant Solid Tumor	BIOLOGICAL: CAR-T therapy for nectin4-positive malignant solid tumor	The Sixth Affiliated Hospital of Wenzhou Medical University	Zhejiang Qixin Biotech	INTERVENTIONAL
E7 TCR-T Cell Immunotherapy for Human Papillomavirus (HPV) Associated Cancers	https://clinicaltrials.gov/study/NCT05686226	RECRUITING	Cervical Cancer|Throat Cancer|Oropharynx Cancer|Anal Cancer|Vulva Cancer|Vaginal Cancer|Penile Cancer|Metastatic Cancer|HPV-Related Malignancy|HPV-Related Carcinoma|HPV-Related Cervical Carcinoma|HPV-Related Squamous Cell Carcinoma|HPV-Related Adenocarcinoma|HPV Positive Oropharyngeal Squamous Cell Carcinoma|HPV-Associated Vaginal Adenocarcinoma|HPV-Related Adenosquamous Carcinoma|HPV-Related End…	BIOLOGICAL: E7 TCR-T cells	Christian Hinrichs		INTERVENTIONAL
Autologous CAR-T/TCR-T Cell Immunotherapy for Solid Malignancies	https://clinicaltrials.gov/study/NCT03941626	UNKNOWN	Esophagus Cancer|Hepatoma|Glioma|Gastric Cancer	BIOLOGICAL: CAR-T/TCR-T cells immunotherapy	Shenzhen BinDeBio Ltd.	Henan Provincial People's Hospital	INTERVENTIONAL
B7-H3 CAR-T for Recurrent or Refractory Glioblastoma	https://clinicaltrials.gov/study/NCT04077866	RECRUITING	Recurrent Glioblastoma|Refractory Glioblastoma	DRUG: Temozolomide|BIOLOGICAL: B7-H3 CAR-T	Second Affiliated Hospital, School of Medicine, Zhejiang University	Ningbo Yinzhou People's Hospital|Huizhou Municipal Central Hospital|BoYuan RunSheng Pharma (Hangzhou) Co., Ltd.	INTERVENTIONAL
Pilot Study of B7-H3 CAR-T in Treating Patients With Recurrent and Refractory Glioblastoma	https://clinicaltrials.gov/study/NCT04385173	RECRUITING	Recurrent Glioblastoma|Refractory Glioblastoma	DRUG: B7-H3 CAR-T|DRUG: Temozolomide	Second Affiliated Hospital, School of Medicine, Zhejiang University	BoYuan RunSheng Pharma (Hangzhou) Co., Ltd.	INTERVENTIONAL
Ori-C101Chimeric Antigen Receptor (CAR) Modified T Cells for the Treatment of HCC	https://clinicaltrials.gov/study/NCT05652920	RECRUITING	Hepatocellular Carcinoma	BIOLOGICAL: Ori-C101	OriCell Therapeutics Co., Ltd.		INTERVENTIONAL
A Clinical Study Evaluating the Safety and Efficacy of Anti-HER2-CAR-T Cells Injection in Patients With Solid Tumors	https://clinicaltrials.gov/study/NCT06101082	RECRUITING	Solid Tumor	BIOLOGICAL: Intravenous infusion anti-HER2-CAR-T cell	China Medical University, China	Shanghai First Song Therapeutics Co., Ltd	INTERVENTIONAL
Safety and Efficacy Evaluation of 4th Generation Safety-engineered CAR T Cells Targeting Sarcomas	https://clinicaltrials.gov/study/NCT03356782	UNKNOWN	Sarcoma|Osteoid Sarcoma|Ewing Sarcoma	BIOLOGICAL: Sarcoma-specific CAR-T cells	Shenzhen Geno-Immune Medical Institute		INTERVENTIONAL
A Clinical Trial Targeting CEA Chimeric Antigen Receptor T (CAR-T) for CEA Positive Advanced Malignant Solid Tumors	https://clinicaltrials.gov/study/NCT06043466	RECRUITING	Colorectal Cancer|Esophagus Cancer|Gastric Cancer|Pancreas Cancer|Non-small Cell Lung Cancer|Breast Cancer|Bile Duct Cancer	BIOLOGICAL: CEA-targeted CAR-T cells	Chongqing Precision Biotech Co., Ltd	Zhejiang University	INTERVENTIONAL
CAR-T Hepatic Artery Infusions and Sir-Spheres for Liver Metastases	https://clinicaltrials.gov/study/NCT02416466	COMPLETED	Liver Metastases	BIOLOGICAL: anti-CEA CAR-T cells|DEVICE: Sir-Spheres	Roger Williams Medical Center	Sirtex Medical	INTERVENTIONAL
Study of PD-1 Gene-knocked Out Mesothelin-directed CAR-T Cells With the Conditioning of PC in Mesothelin Positive Multiple Solid Tumors	https://clinicaltrials.gov/study/NCT03747965	UNKNOWN	Solid Tumor, Adult	BIOLOGICAL: Mesothelin-directed CAR-T cells	Chinese PLA General Hospital		INTERVENTIONAL
A Phase I Trial to Evaluate the Safety of IMC002 in Advanced Digestive System Tumors	https://clinicaltrials.gov/study/NCT05946226	RECRUITING	Advanced Digestive System Tumor	BIOLOGICAL: IMC002 injection	Suzhou Immunofoco Biotechnology Co., Ltd		INTERVENTIONAL
A Study of TAK-103 in Adult With Solid Tumors	https://clinicaltrials.gov/study/NCT05164666	ACTIVE_NOT_RECRUITING	Solid Tumors	BIOLOGICAL: TAK-103	Takeda		INTERVENTIONAL
PD-1 Knockout Anti-MUC1 CAR-T Cells in the Treatment of Advanced Breast Cancer	https://clinicaltrials.gov/study/NCT05812326	COMPLETED	Advanced Breast Cancer|Breast Neoplasm Malignant Female	DRUG: AJMUC1- PD-1 gene knockout anti-MUC1 CAR-T cells	Sun Yat-Sen Memorial Hospital of Sun Yat-Sen University	Guangzhou Anjie Biomedical Technology Co., Ltd.	INTERVENTIONAL
CAR T Cells to Target GD2 for DMG	https://clinicaltrials.gov/study/NCT05544526	RECRUITING	Diffuse Midline Glioma, H3 K27M-Mutant	BIOLOGICAL: GD2 CAR T cells	University College, London		INTERVENTIONAL
Intraperitoneal Infusion of EpCAM CAR-T Cell in Advanced Gastric Cancer With Peritoneal Metastasis (WCH-GC-CART)	https://clinicaltrials.gov/study/NCT03563326	UNKNOWN	Neoplasm, Stomach|Metastases, Neoplasm|Neoplasm Seeding	BIOLOGICAL: CAR-T cells targeting EpCAM|BIOLOGICAL: Chemotherapy	Jian-Kun Hu		INTERVENTIONAL
Study of Fully Human B7H3 CAR-T in Treating Recurrent Malignant Ovarian Cancer	https://clinicaltrials.gov/study/NCT05211557	RECRUITING	Ovarian Cancer	BIOLOGICAL: fhB7H3.CAR-Ts	The Affiliated Hospital of Xuzhou Medical University	Xuzhou Medical University|IIT MediTech (Jiangsu) Co. Ltd	INTERVENTIONAL
A Study to Observe and Evaluate the Safety and Efficacy of T60c Injection for Treatment of Advanced Solid Tumor Patients	https://clinicaltrials.gov/study/NCT06082557	NOT_YET_RECRUITING	Malignant Solid Tumors	DRUG: T60c injection	Cancer Institute and Hospital, Chinese Academy of Medical Sciences		INTERVENTIONAL
Intracerebral EGFR-vIII CAR-T Cells for Recurrent GBM	https://clinicaltrials.gov/study/NCT03283631	TERMINATED	Recurrent Glioblastoma|Recurrent Gliosarcoma	BIOLOGICAL: EGFRvIII-CARs	Gary Archer Ph.D.	National Cancer Institute (NCI)|Duke Cancer Institute	INTERVENTIONAL
The Efficacy and Safety of Brain-targeting Immune Cells (EGFRvIII-CAR T Cells) in Treating Patients With Leptomeningeal Disease From Glioblastoma. Administering Patients EGFRvIII -CAR T Cells May Help to Recognize and Destroy Brain Tumor Cells in Patients	https://clinicaltrials.gov/study/NCT05063682	UNKNOWN	Glioblastoma|Glioblastoma Multiforme|Glioma, Malignant	BIOLOGICAL: EGFRvIII-specific hinge-optimized CD3 ζ-stimulatory/41BB-co-stimulatory Chimeric Antigen Receptor autologous T-lymphocytes	Chembrain LTD	University of Oulu|Jyväskylä Central Hospital|Apollo Hospital, New Delhi, India	INTERVENTIONAL
A Study of Mesothelin Redirected Autologous T Cells for Advanced Pancreatic Carcinoma	https://clinicaltrials.gov/study/NCT02706782	UNKNOWN	Pancreatic Cancer	DRUG: TAI-meso-CART	Shanghai GeneChem Co., Ltd.		INTERVENTIONAL
Phase 1b Study of CAR2Anti-CEA CAR-T Cell Hepatic Infusions for Pancreatic Carcinoma Patients With CEA+ Liver Metastases	https://clinicaltrials.gov/study/NCT03818165	TERMINATED	Metastatic Pancreatic Carcinoma	BIOLOGICAL: CAR2 Anti-CEA CAR-T cells	Sorrento Therapeutics, Inc.		INTERVENTIONAL
GPC3-targeted CAR-T Cell for Treating GPC3 Positive Advanced HCC	https://clinicaltrials.gov/study/NCT04121273	UNKNOWN	Hepatocellular Carcinoma	BIOLOGICAL: CAR-T cell immunotherapy	The Affiliated Nanjing Drum Tower Hospital of Nanjing University Medical School		INTERVENTIONAL
A Clinical Study of IL13Rα2 Targeted CAR-T in Patients With Malignant Glioma (MAGIC-I)	https://clinicaltrials.gov/study/NCT05540873	RECRUITING	Recurrent Malignant Glioma	DRUG: YYB-103	CellabMED		INTERVENTIONAL
Safety and Efficacy of ALLO-316 in Subjects With Advanced or Metastatic Clear Cell Renal Cell Carcinoma	https://clinicaltrials.gov/study/NCT04696731	RECRUITING	Advanced/Metastatic Clear Cell Renal Cell Carcinoma	GENETIC: ALLO-316|BIOLOGICAL: ALLO-647|DRUG: Fludarabine|DRUG: Cyclophosphamide	Allogene Therapeutics		INTERVENTIONAL
Safety and Efficacy Evaluation of MUC-1 CART in the Treatment of Intrahepatic Cholangiocarcinoma	https://clinicaltrials.gov/study/NCT03633773	RECRUITING	Intrahepatic Cholangiocarcinoma	BIOLOGICAL: MUC-1 CART cell immunotherapy	Second Affiliated Hospital, School of Medicine, Zhejiang University		INTERVENTIONAL
Interleukin-15 Armored Glypican 3-specific Chimeric Antigen Receptor Expressed in Autologous T Cells for Solid Tumors	https://clinicaltrials.gov/study/NCT05103631	RECRUITING	Liver Cell Carcinoma|Solid Tumor|Wilms Tumor|Malignant Rhabdoid Tumor|Yolk Sac Tumor|Rhabdomyosarcoma|Liposarcoma|Embryonal Sarcoma of the Liver	GENETIC: CATCH T cells	Baylor College of Medicine	Center for Cell and Gene Therapy, Baylor College of Medicine|The Methodist Hospital Research Institute	INTERVENTIONAL
Evaluate the Safety and Efficacy of CAR-T in the Treatment of Pancreatic Cancer.	https://clinicaltrials.gov/study/NCT03267173	UNKNOWN	Pancreatic Cancer|CAR	DRUG: Chimeric antigen receptor T cell	First Affiliated Hospital of Harbin Medical University	Shanghai Unicar-Therapy Bio-medicine Technology Co.,Ltd	INTERVENTIONAL
CART-meso in Mesothelin Expressing Cancers	https://clinicaltrials.gov/study/NCT02159716	COMPLETED	Metastatic Pancreatic (Ductal) Adenocarcinoma|Epithelial Ovarian Cancer|Malignant Epithelial Pleural Mesothelioma	BIOLOGICAL: CART-meso	University of Pennsylvania		INTERVENTIONAL
CAR T Cell Receptor Immunotherapy Targeting EGFRvIII for Patients With Malignant Gliomas Expressing EGFRvIII	https://clinicaltrials.gov/study/NCT01454596	COMPLETED	Malignant Glioma|Glioblastoma|Brain Cancer|Gliosarcoma	BIOLOGICAL: Epidermal growth factor receptor(EGFRv)III Chimeric antigen receptor (CAR) transduced PBL|DRUG: Aldesleukin|DRUG: Fludarabine|DRUG: Cyclophosphamide	National Cancer Institute (NCI)		INTERVENTIONAL
GPC3-directed CAR-T in the Treatment Amongst Subjects With Advanced Hepatocellular Carcinoma	https://clinicaltrials.gov/study/NCT05926726	RECRUITING	Hepatocellular Carcinoma	BIOLOGICAL: CAR-GPC3 T cells	RenJi Hospital		INTERVENTIONAL
Clinical Study of CLDN18.2-targeting CAR T Cells in Advanced Solid Tumors With Positive CLDN18.2 Expression	https://clinicaltrials.gov/study/NCT05472857	RECRUITING	Gastric Cancer|Pancreatic Cancer|Advanced Ovarian Carcinoma|Gastroesophageal Junction Adenocarcinoma	BIOLOGICAL: Claudin 18.2 CAR-T	Suzhou Immunofoco Biotechnology Co., Ltd	Changhai Hospital	INTERVENTIONAL
CAR T and PD-1 Knockout Engineered T Cells for Esophageal Cancer	https://clinicaltrials.gov/study/NCT03706326	UNKNOWN	Advanced Esophageal Cancer	BIOLOGICAL: Anti-MUC1 CAR-T cells|BIOLOGICAL: PD-1 knockout Engineered T cells|COMBINATION_PRODUCT: CAR-T combined with PD-1 Knockout T cells	The First Affiliated Hospital of Guangdong Pharmaceutical University	Guangzhou Anjie Biomedical Technology Co., Ltd.	INTERVENTIONAL
UCLM802 (Anti-Mesothelin CAR-T) Cell Injection in Patients With Mesothelin-positive Advanced Malignant Solid Tumors	https://clinicaltrials.gov/study/NCT05775666	NOT_YET_RECRUITING	Solid Tumor	BIOLOGICAL: UCLM802 Cell Injection	Peking University	UTC Therapeutics Inc.	INTERVENTIONAL
Mesothelin-targeted CAR T-cell Therapy in Patients With Mesothelioma	https://clinicaltrials.gov/study/NCT04577326	RECRUITING	Malignant Pleural Mesothelioma (MPM)	DRUG: cyclophosphamide|BIOLOGICAL: CAR T cells	Memorial Sloan Kettering Cancer Center	Atara Biotherapeutics	INTERVENTIONAL
Study of CXCR5 Modified EGFR Targeted CAR-T Cells for Advanced NSCLC	https://clinicaltrials.gov/study/NCT05060796	RECRUITING	Non Small Cell Lung Cancer	BIOLOGICAL: CXCR5 modified EGFR Chimeric Antigen Receptor Autologous T cells	Second Affiliated Hospital of Guangzhou Medical University		INTERVENTIONAL
Immunotherapy For Adults With GPC3-Positive Solid Tumors Using IL-15 and IL-21 Armored GPC3-CAR T Cells	https://clinicaltrials.gov/study/NCT06198296	NOT_YET_RECRUITING	Hepatoblastoma|Hepatocellular Carcinoma|Wilms Tumor|Malignant Rhabdoid Tumor|Yolk Sac Tumor|Rhabdomyosarcoma|Liposarcoma|Embryonal Sarcoma of Liver	GENETIC: 21.15.GPC3-CAR T cells	Baylor College of Medicine	Center for Cell and Gene Therapy, Baylor College of Medicine	INTERVENTIONAL
CAR-T Cell Immunotherapy in MUC1 Positive Solid Tumor	https://clinicaltrials.gov/study/NCT02617134	UNKNOWN	Malignant Glioma of Brain|Colorectal Carcinoma|Gastric Carcinoma	BIOLOGICAL: anti-MUC1 CAR-T cells	PersonGen BioTherapeutics (Suzhou) Co., Ltd.	The First People's Hospital of Hefei|Hefei Binhu Hospital	INTERVENTIONAL
A Clinical Research of CAR T Cells Targeting CEA Positive Cancer	https://clinicaltrials.gov/study/NCT02349724	UNKNOWN	Lung Cancer|Colorectal Cancer|Gastric Cancer|Breast Cancer|Pancreatic Cancer	BIOLOGICAL: Anti-CEA-CAR T	Southwest Hospital, China		INTERVENTIONAL
Clinical Trial of Autologous GPC3 CAR-T Cells (CBG166) Therapy for Advanced Hepatocellular Carcinoma	https://clinicaltrials.gov/study/NCT06461624	NOT_YET_RECRUITING	Advanced Hepatocellular Carcinoma	BIOLOGICAL: anti-GPC3 CAR-T	Zhejiang University	Carbiogene Therapeutics Co. Ltd.	INTERVENTIONAL
CAR-GPC3 T Cells in Patients With Refractory Hepatocellular Carcinoma	https://clinicaltrials.gov/study/NCT03146234	COMPLETED	Hepatocellular Carcinoma	GENETIC: CAR-GPC3 T cells	RenJi Hospital	CARsgen Therapeutics Co., Ltd.	INTERVENTIONAL
A Clinical Study on the Safety and Efficacy of CAR-T Therapy for the TM4SF1-positive Tumors of Digestive System	https://clinicaltrials.gov/study/NCT05673434	NOT_YET_RECRUITING	Digestive Tumor	BIOLOGICAL: TM4SF1-positive chimeric antigen receptor T-cell therapy	Changhai Hospital	Shanghai Ultra-T Immune Therapeutics Co. LTD	INTERVENTIONAL
Autologous CAR-T Cells Targeting B7-H3 in PDAC	https://clinicaltrials.gov/study/NCT06158139	NOT_YET_RECRUITING	Pancreas Cancer|Relapse|Resistant Cancer	BIOLOGICAL: iC9-CAR.B7-H3 T cell infusion	UNC Lineberger Comprehensive Cancer Center		INTERVENTIONAL
Claudin18.2-redirected Chimeric Antigen Receptor T Cells With Co-expression of Cytokines in Solid Tumors	https://clinicaltrials.gov/study/NCT05393986	RECRUITING	Gastric Adenocarcinoma|Pancreatic Cancer|Gastroesophageal Junction Adenocarcinoma	DRUG: CT048 Autologous Injection (CT048)	Peking University	CARsgen Therapeutics Co., Ltd.	INTERVENTIONAL
Phase 1 Trial of AZD6422 in CLDN18.2+ GI Tumors	https://clinicaltrials.gov/study/NCT05981235	RECRUITING	Gastrointestinal Tumors	BIOLOGICAL: AZD6422 CLDN18.2 CAR-T product	Peking University	AstraZeneca	INTERVENTIONAL
Early Phase I Study of Autologous T Cells (EX02 CAR-T) for Unresectable Pancreatic/Bile Duct Cancer	https://clinicaltrials.gov/study/NCT06196658	NOT_YET_RECRUITING	Pancreatic Cancer|Advanced Biliary Cancer	DRUG: anti-EX02 CAR T cells	Zhang Xiaofeng,MD	Zeno Therapeutics Pte. Ltd	INTERVENTIONAL
Gene Modified Immune Cells (IL13Ralpha2 CAR T Cells) After Conditioning Regimen for the Treatment of Stage IIIC or IV Melanoma or Metastatic Solid Tumors	https://clinicaltrials.gov/study/NCT04119024	RECRUITING	Metastatic Malignant Solid Neoplasm|Metastatic Melanoma|Pathologic Stage IIIC Cutaneous Melanoma AJCC v8|Pathologic Stage IV Cutaneous Melanoma AJCC v8|Recurrent Malignant Solid Neoplasm|Refractory Malignant Solid Neoplasm|Uveal Melanoma|Acral Melanoma|Neuroendocrine Tumors|Paraganglioma|Pheochromocytoma|Adrenocortical Carcinoma|Pancreatic Neuroendocrine Tumor|Thyroid Cancer|Breast Cancer|Lung Ad…	PROCEDURE: Biopsy|PROCEDURE: Biospecimen Collection|PROCEDURE: Computed Tomography|DRUG: Cyclophosphamide|DRUG: Fludarabine Phosphate|OTHER: Fludeoxyglucose F-18|BIOLOGICAL: IL13Ralpha2-specific Hinge-optimized 4-1BB-co-stimulatory CAR/Truncated CD19-expressing Autologous TN/MEM Cells|PROCEDURE: Magnetic Resonance Imaging|PROCEDURE: Positron Emission Tomography	Jonsson Comprehensive Cancer Center	Parker Institute for Cancer Immunotherapy|City of Hope National Medical Center|Melanoma Research Alliance|California Institute for Regenerative Medicine (CIRM)	INTERVENTIONAL
Administering Peripheral Blood Lymphocytes Transduced With a CD70-Binding Chimeric Antigen Receptor to People With CD70 Expressing Cancers	https://clinicaltrials.gov/study/NCT02830724	RECRUITING	Pancreatic Cancer|Renal Cell Cancer|Breast Cancer|Melanoma|Ovarian Cancer	DRUG: Cyclophosphamide|DRUG: Fludarabine|DRUG: Aldesleukin|BIOLOGICAL: Anti-hCD70 CAR transduced PBL	National Cancer Institute (NCI)		INTERVENTIONAL
Mesothelin/GPC3/GUCY2C-CAR-T Cells Against Cancers	https://clinicaltrials.gov/study/NCT05779917	RECRUITING	Pancreas Cancer|CAR-T Cell Therapy|Mesothelin|Solid Tumor, Adult	BIOLOGICAL: CAR-T cells	Second Affiliated Hospital of Guangzhou Medical University	Fapon Biotherapy Inc.	INTERVENTIONAL
TAA06 Injection in the Treatment of Patients With B7-H3-positive Relapsed/ Refractory Neuroblastoma	https://clinicaltrials.gov/study/NCT05562024	RECRUITING	B7-H3-positive Relapsed/ Refractory Neuroblastoma	BIOLOGICAL: T cell injection targeting B7-H3 chimeric antigen receptor	PersonGen BioTherapeutics (Suzhou) Co., Ltd.	Tianjin Medical University Cancer Institute and Hospital|Shandong Cancer Hospital and Institute	INTERVENTIONAL
A Phase 1 Study of BRG01 in Subjects With Relapsed/Metastatic Epstein-Barr Virus (EBV)-Positive Nasopharyngeal Carcinoma	https://clinicaltrials.gov/study/NCT05864924	COMPLETED	EBV-positive Nasopharyngeal Carcinoma	BIOLOGICAL: Cohort A: 3.0x10^6 CAR-T cells/kg|BIOLOGICAL: Cohort B: 9.0x10^6CAR-T cells/kg|BIOLOGICAL: Cohort C:1.5x10^7 CAR-T cells /kg	BioSyngen Pte Ltd		INTERVENTIONAL
IM83 Clinical Study of CAR-T Cell Therapy in Patients With Relapsed or Refractory Osteosarcoma	https://clinicaltrials.gov/study/NCT06412458	NOT_YET_RECRUITING	Refractory Osteosarcoma|Recurrent Osteosarcoma	BIOLOGICAL: IM83 CAR-T Cells	Beijing Immunochina Medical Science & Technology Co., Ltd.	Guangdong Provincial People's Hospital	INTERVENTIONAL
CAR-T Cell Immunotherapy for Advanced Lung Cancer	https://clinicaltrials.gov/study/NCT03330834	TERMINATED	Advanced Lung Cancer	BIOLOGICAL: CAR-T cells to treat advanced lung cancer	Sun Yat-sen University	Guangzhou Yiyang Biological Technology Co., Ltd.	INTERVENTIONAL
Immunogene-modified T (IgT) Cells Against Glioblastoma Multiforme	https://clinicaltrials.gov/study/NCT03170141	ENROLLING_BY_INVITATION	Glioblastoma Multiforme of Brain|Glioblastoma Multiforme	BIOLOGICAL: Antigen-specific IgT cells	Shenzhen Geno-Immune Medical Institute		INTERVENTIONAL
Study of Anti-CEA CAR-T + Chemotherapy VS Chemotherapy Alone in Patients With CEA+Pancreatic Cancer & Liver Metastases	https://clinicaltrials.gov/study/NCT04037241	WITHDRAWN	Malignant Tumor of Pancreas Metastatic to Liver	BIOLOGICAL: Anti-CEA CAR-T cells|DRUG: gemcitabine/nab paclitaxel|DRUG: NLIR+FU/FA|DRUG: Capecitabine	Sorrento Therapeutics, Inc.		INTERVENTIONAL
Solid Tumor Analysis for HLA Loss of Heterozygosity (LOH) and Apheresis for CAR T- Cell Manufacturing	https://clinicaltrials.gov/study/NCT04981119	RECRUITING	Solid Tumor, Adult|Colorectal Cancer|Non Small Cell Lung Cancer|Pancreatic Cancer|CRC|NSCLC|Pancreas Cancer|Mesothelioma|Ovarian Cancer|Ovarian Neoplasms|Ovarian Carcinoma|Mesothelioma, Malignant|Mesothelioma
Universal Dual-target NKG2D-NKp44 CAR-T Cells in Advanced Solid Tumors	https://clinicaltrials.gov/study/NCT05976906	RECRUITING	Advanced Solid Tumors	BIOLOGICAL: Universal Chimeric Natural Killer Receptor Modified T-cells (CNK-UT)	Zhejiang University		INTERVENTIONAL
CD276 CAR-T for Patients With Advanced CD276+ Solid Tumors	https://clinicaltrials.gov/study/NCT04691713	UNKNOWN	CAR|Solid Tumor	DRUG: Targeting CD276 autologous chimeric antigen receptor T cells	PersonGen BioTherapeutics (Suzhou) Co., Ltd.		INTERVENTIONAL
Evaluation of NiTi Shape Memory End-to-End Compression Anastomosis Ring (CAR) for Compression Anastomosis in Anterior Resection	https://clinicaltrials.gov/study/NCT00468416	UNKNOWN	Colorectal Cancer	DEVICE: Compression Anastomosis Ring (CAR)	Tel-Aviv Sourasky Medical Center	Rabin Medical Center|Kaplan Medical Center	INTERVENTIONAL
A Study to Evaluate the Efficacy and Safety of CT041 After Adjuvant Chemotherapy for Pancreatic Cancer	https://clinicaltrials.gov/study/NCT05911217	RECRUITING	Pancreatic Cancer	DRUG: CT041 autologous CAR T-cell injection	CARsgen Therapeutics Co., Ltd.	Fudan University	INTERVENTIONAL
MESO-CAR T Cells Therapy for Relapsed and Refractory Ovarian Cancer	https://clinicaltrials.gov/study/NCT03799913	UNKNOWN	Ovarian Cancer	BIOLOGICAL: anti-MESO CAR-T cells|DRUG: Fludarabine|DRUG: Cyclophosphamide	Zhejiang University	Second Affiliated Hospital, School of Medicine, Zhejiang University|Hrain Biotechnology Co., Ltd.	INTERVENTIONAL
PD-1 Antibody Expressing mesoCAR-T Cells for Mesothelin Positive Advanced Solid Tumor	https://clinicaltrials.gov/study/NCT03615313	UNKNOWN	Advanced Solid Tumor	BIOLOGICAL: PD-1 antibody expressing mesoCAR-T cells	Shanghai Cell Therapy Research Institute		INTERVENTIONAL
Study of MT-302 in Adults With Advanced or Metastatic Epithelial Tumors	https://clinicaltrials.gov/study/NCT05969041	RECRUITING	Epithelial Tumors, Malignant	DRUG: MT-302 (A)	Myeloid Therapeutics		INTERVENTIONAL
A Study of TmPSMA-02 Chimeric Antigen Receptor (CAR) T-cells in Patients With Metastatic Castration Resistant Prostate Cancer (mCRPC)	https://clinicaltrials.gov/study/NCT05489991	TERMINATED	Metastatic Castration-resistant Prostate Cancer	BIOLOGICAL: TmPSMA-02	Tceleron Therapeutics, Inc.		INTERVENTIONAL
alloSHRINK - Standard cHemotherapy Regimen and Immunotherapy With Allogeneic NKG2D-based CYAD-101 Chimeric Antigen Receptor T-cells	https://clinicaltrials.gov/study/NCT03692429	RECRUITING	Unresectable Metastatic Colorectal Cancer	DRUG: CYAD-101|DRUG: FOLFOX|DRUG: FOLFIRI	Celyad Oncology SA		INTERVENTIONAL
HER2-specific Chimeric Antigen Receptor (CAR) T Cells for Children With Ependymoma	https://clinicaltrials.gov/study/NCT04903080	RECRUITING	Ependymoma	BIOLOGICAL: HER2 Specific CAR T Cell	Pediatric Brain Tumor Consortium	Texas Children's Cancer Center|Baylor College of Medicine|National Cancer Institute (NCI)|American Lebanese Syrian Associated Charities (ALSAC)	INTERVENTIONAL
αPD1-MSLN-CAR T Cells for the Treatment of MSLN-positive Advanced Solid Tumors	https://clinicaltrials.gov/study/NCT04503980	UNKNOWN	Colorectal Cancer|Ovarian Cancer	BIOLOGICAL: αPD1-MSLN-CAR T cells	Shanghai Cell Therapy Group Co.,Ltd	Shanghai 10th People's Hospital	INTERVENTIONAL
CART Therapy in Digestive System Tumors	https://clinicaltrials.gov/study/NCT04780529	NOT_YET_RECRUITING	Malignant Neoplasms of Digestive Organs	BIOLOGICAL: gucy2c cart cells	Innovative Cellular Therapeutics Co., Ltd.	Anhui Provincial Cancer Hospital	INTERVENTIONAL
Anti-GPC3 CAR-T for Treating GPC3-positive Advanced Hepatocellular Carcinoma (HCC)	https://clinicaltrials.gov/study/NCT03084380	UNKNOWN	Hepatocellular Carcinoma	BIOLOGICAL: Retroviral vector-transduced autologous T cells to express anti-GPC3 CARs|DRUG: Fludarabine|DRUG: Cyclophosphamide	Xinqiao Hospital of Chongqing		INTERVENTIONAL
MSLN STAR-T Cells in the Treatment of Advanced Malignant Solid Tumors	https://clinicaltrials.gov/study/NCT05344976	NOT_YET_RECRUITING		BIOLOGICAL: MSLN STAR-T cells	Peking University		INTERVENTIONAL
Dual-targeting VEGFR1 and PD-L1 CAR-T for Cancers Patients With Pleural or Peritoneal Metastases	https://clinicaltrials.gov/study/NCT05477927	RECRUITING	Malignant Peritoneal Effusion|Malignant Ascites|Serous Cavity Metastatises	BIOLOGICAL: Dual-targeting VEGFR1 and PD-L1 CAR-T cells	Sichuan University		INTERVENTIONAL
Adoptive Transfer of Autologous T Cells Targeted to Prostate Specific Membrane Antigen (PSMA) for the Treatment of Castrate Metastatic Prostate Cancer (CMPC)	https://clinicaltrials.gov/study/NCT01140373	ACTIVE_NOT_RECRUITING	Prostate Cancer	BIOLOGICAL: engineered autologous T cells|DRUG: cyclophosphamide	Memorial Sloan Kettering Cancer Center	United States Department of Defense	INTERVENTIONAL
Interleukin-15 and -21 Armored Glypican-3-specific Chimeric Antigen Receptor Expressed in T Cells for Pediatric Solid Tumors	https://clinicaltrials.gov/study/NCT04715191	NOT_YET_RECRUITING	Liver Cancer|Rhabdomyosarcoma|Malignant Rhabdoid Tumor|Liposarcoma|Wilms Tumor|Yolk Sac Tumor	GENETIC: CARE T cells|DRUG: Cytoxan|DRUG: Fludara	Baylor College of Medicine	Center for Cell and Gene Therapy, Baylor College of Medicine	INTERVENTIONAL
Clinical Trial to Evaluate the Safety and Efficacy of IM92 CAR-T Cells Therapy in Patients With Advanced Gastric or Pancreatic Adenocarcinoma	https://clinicaltrials.gov/study/NCT05275062	UNKNOWN	Advanced Solid Tumors|Gastric Cancer|Esophagogastric Junction Cancer|Pancreatic Cancer	DRUG: IM92 CAR-T cells	Beijing Immunochina Medical Science & Technology Co., Ltd.		INTERVENTIONAL
HER2-specific CAR T Cell Locoregional Immunotherapy for HER2-positive Recurrent/Refractory Pediatric CNS Tumors	https://clinicaltrials.gov/study/NCT03500991	ACTIVE_NOT_RECRUITING	Central Nervous System Tumor, Pediatric|Glioma|Ependymoma|Medulloblastoma|Germ Cell Tumor|Atypical Teratoid/Rhabdoid Tumor|Primitive Neuroectodermal Tumor|Choroid Plexus Carcinoma|Pineoblastoma	BIOLOGICAL: HER2-specific chimeric antigen receptor (CAR) T cell	Seattle Children's Hospital		INTERVENTIONAL
GPC3/Mesothelin-CAR-γδT Cells Against Cancers	https://clinicaltrials.gov/study/NCT06196294	NOT_YET_RECRUITING	Pancreas Cancer|Lung Cancer|Liver Cancer|Mesothelioma|CAR-T Cell Therapy|Solid Tumor, Adult	BIOLOGICAL: Cell therapy for solid tumors	Second Affiliated Hospital of Guangzhou Medical University		INTERVENTIONAL
A Study to Evaluate Safety and Efficacy of Armored CAR-T Cell Injection C-CAR031 in Advanced Hepatocellular Carcinoma	https://clinicaltrials.gov/study/NCT05155189	RECRUITING	Hepatocellular Carcinoma	BIOLOGICAL: C-CAR031|DRUG: Lenvatinib|DRUG: PD-1(L1) monoclonal antibody	Zhejiang University		INTERVENTIONAL
Autologous T Cells Redirected to EGFRVIII-With a Chimeric Antigen Receptor in Patients With EGFRVIII+ Glioblastoma	https://clinicaltrials.gov/study/NCT02209376	TERMINATED	Patients With Residual or Reccurent EGFRvIII+ Glioma	BIOLOGICAL: CART-EGFRvIII T cells	University of Pennsylvania	University of California, San Francisco	INTERVENTIONAL
NKG2D/CLDN18.21 CAR-T(KD-496) in the Treatment of Advanced NKG2DL+/CLDN18.2+ Solid Tumor	https://clinicaltrials.gov/study/NCT06134960	NOT_YET_RECRUITING	Gastric Cancer|Pancreatic Cancer|Solid Tumor	BIOLOGICAL: KD-496	Peking University	KAEDI	INTERVENTIONAL
Personalized Chimeric Antigen Receptor T Cell Immunotherapy for Patients With Recurrent Malignant Gliomas	https://clinicaltrials.gov/study/NCT03423992	UNKNOWN	Glioma|Malignant Glioma of Brain|Recurrence Tumor	BIOLOGICAL: chimeric antigen receptor T cells	Xuanwu Hospital, Beijing	Beijing Mario Biotech Company|Hebei Senlang BIotech Company|Beijing HuiNengAn Biotech Company	INTERVENTIONAL
CAR T Cell Receptor Immunotherapy Targeting VEGFR2 for Patients With Metastatic Cancer	https://clinicaltrials.gov/study/NCT01218867	TERMINATED	Metastatic Cancer|Metastatic Melanoma|Renal Cancer	BIOLOGICAL: Anti-VEGFR2 CAR CD8 plus PBL|DRUG: Cyclophosphamide|BIOLOGICAL: Aldesleukin|DRUG: Fludarabine	National Cancer Institute (NCI)		INTERVENTIONAL
Treatment of Malignant Melanoma With GPA-TriMAR-T Cell Therapy	https://clinicaltrials.gov/study/NCT03649529	UNKNOWN	Malignant Melanoma	BIOLOGICAL: GPA-TriMAR-T	Timmune Biotech Inc.	The Second Affiliated Hospital of Hainan Medical University|Hainan Cancer Hospital	INTERVENTIONAL
Safety and Efficacy Study of Anti-B7-H3 CAR-T Cell Therapy for Recurrent Glioblastoma	https://clinicaltrials.gov/study/NCT05241392	RECRUITING	Glioblastoma	BIOLOGICAL: B7-H3-targeting CAR-T cells	Beijing Tiantan Hospital		INTERVENTIONAL
αPD1-MSLN-CAR T Cells for the Treatment of MSLN-positive Advanced Solid Tumors	https://clinicaltrials.gov/study/NCT04489862	UNKNOWN	Non-small-cell Lung Cancer|Mesothelioma	BIOLOGICAL: αPD1-MSLN-CAR T cells	Wuhan Union Hospital, China	Shanghai Cell Therapy Group Co.,Ltd	INTERVENTIONAL
Pilot Study of Autologous Anti-EGFRvIII CAR T Cells in Recurrent Glioblastoma Multiforme	https://clinicaltrials.gov/study/NCT02844062	UNKNOWN	Glioblastoma Multiforme	BIOLOGICAL: anti-EGFRvIII CAR T cells|DRUG: cyclophosphamide|DRUG: Fludarabine	Beijing Sanbo Brain Hospital	Marino Biotechnology Co., Ltd.	INTERVENTIONAL
Study of AZD0754 in Participants With Metastatic Prostate Cancer	https://clinicaltrials.gov/study/NCT06267729	RECRUITING	Metastatic Prostate Cancer	BIOLOGICAL: AZD0754	AstraZeneca		INTERVENTIONAL
Phase I/II Study of Anti-Mucin1 (MUC1) CAR T Cells for Patients With MUC1+ Advanced Refractory Solid Tumor	https://clinicaltrials.gov/study/NCT02587689	UNKNOWN	Hepatocellular Carcinoma|Non-small Cell Lung Cancer|Pancreatic Carcinoma|Triple-Negative Invasive Breast Carcinoma	BIOLOGICAL: anti-MUC1 CAR T Cells	PersonGen BioTherapeutics (Suzhou) Co., Ltd.	The First People's Hospital of Hefei|Hefei Binhu Hospital	INTERVENTIONAL
CAR-macrophages for the Treatment of HER2 Overexpressing Solid Tumors	https://clinicaltrials.gov/study/NCT04660929	ACTIVE_NOT_RECRUITING	HER2-positive|Adenocarcinoma|Bile Duct Cancer|Biliary Tract Cancer|Bladder Cancer|Breast Cancer|Breast Neoplasm|Carcinoma, Ductal|Carcinoma, Hepatocellular|Cancer|Lung Cancer, Non-Small-Cell|Carcinoma, Ovarian Epithelial|Carcinoma, Small Cell|Carcinoma, Squamous|Carcinoma, Transitional Cell|Colorectal Cancer|Esophagogastric Junction Neoplasms|Inflammatory Breast Cancer|Stomach Neoplasms|Malignant…	BIOLOGICAL: CT-0508|BIOLOGICAL: Pembrolizumab	Carisma Therapeutics Inc		INTERVENTIONAL
Repeat Intravenous Infusions of B4T2-001 CAR-T Without Lymphodepleting Chemotherapy for Solid Tumors	https://clinicaltrials.gov/study/NCT06072989	RECRUITING	Advanced Solid Tumor	BIOLOGICAL: B4T2-001 autologous CAR-T	Shanghai East Hospital	Bio4T2 LLC	INTERVENTIONAL
Tris-CAR-T Cell Therapy for Recurrent Glioblastoma	https://clinicaltrials.gov/study/NCT05577091	RECRUITING	Recurrent Glioblastoma	GENETIC: Inverse correlated dual-target, truncated IL7Ra modified CAR -expressing autologous T-lymphocytes.	Beijing Tiantan Hospital	Beijing Neurosurgical Institute|Tasly Pharmaceutical Group Co., Ltd	INTERVENTIONAL
Anti-mesothelin CAR-T Cells With Advanced Refractory Solid Tumors	https://clinicaltrials.gov/study/NCT04981691	UNKNOWN	Refractory Malignant Solid Neoplasm	BIOLOGICAL: anti-MESO CAR T cells	Ruijin Hospital	UTC Therapeutics Inc.	INTERVENTIONAL
A Study of GPC3 Redirected Autologous T Cells for Advanced HCC	https://clinicaltrials.gov/study/NCT02715362	UNKNOWN	Carcinoma, Hepatocellular	DRUG: TAI-GPC3-CART cells	Shanghai GeneChem Co., Ltd.		INTERVENTIONAL
Intratumor CpG-ODN Injection Boosters Immune Killing Against in Situ Tumor Antigen Release for Advanced Solid Tumors	https://clinicaltrials.gov/study/NCT04952272	RECRUITING	Lung Cancer|Hepatocellular Carcinoma|Solid Tumor	COMBINATION_PRODUCT: CpG-ODN	Second Affiliated Hospital of Guangzhou Medical University	Guangdong Zhaotai InVivo Biomedicine Co. Ltd.	INTERVENTIONAL
E7 T-cell Receptor (TCR) -T Cell Induction Therapy for Locoregionally Advanced HPV-associated Cancers	https://clinicaltrials.gov/study/NCT05639972	NOT_YET_RECRUITING	HPV-Associated Cervical Carcinoma|HPV-Related Carcinoma|HPV-Related Malignancy|HPV Positive Oropharyngeal Squamous Cell Carcinoma|HPV-Related Adenocarcinoma|HPV-Related Adenosquamous Carcinoma|HPV-Related Squamous Cell Carcinoma|HPV-Related Anal Squamous Cell Carcinoma|HPV-Related Penile Squamous Cell Carcinoma|HPV-Related Vulvar Squamous Cell Carcinoma|HPV-Related Endocervical Adenocarcinoma|Cer…	DRUG: Conditioning, E7 TCR-T cells, and aldesleukin	Christian Hinrichs	National Cancer Institute (NCI)	INTERVENTIONAL
Clinical Study of Safety and Efficacy of Enhanced PSMA CAR- T in Refractory CRPC	https://clinicaltrials.gov/study/NCT06228404	RECRUITING	Metastatic Castration-resistant Prostate Cancer|Castration-resistant Prostate Cancer	DRUG: Enhanced autologous PSMA-CAR T	Shanghai Changzheng Hospital	Bioray Laboratories	INTERVENTIONAL
A Study of CCT301-59 CAR T Therapy in Adult Subjects With Recurrent or Refractory Solid Tumors	https://clinicaltrials.gov/study/NCT03960060	UNKNOWN	Solid Tumor|Soft Tissue Sarcoma|Gastric Cancer|Pancreatic Cancer|Bladder Cancer	BIOLOGICAL: CCT301-59	Shanghai PerHum Therapeutics Co., Ltd.	Shanghai Zhongshan Hospital	INTERVENTIONAL
PD-1 Antibody Expressing CAR T Cells for Mesothelin Positive Advanced Malignancies	https://clinicaltrials.gov/study/NCT03030001	UNKNOWN	Solid Tumor, Adult|Advanced Cancer	BIOLOGICAL: PD-1 antibody expressing mesothelin specific CAR-T cells	Ningbo Cancer Hospital		INTERVENTIONAL
GCC19CART for Patients With Metastatic Colorectal Cancer	https://clinicaltrials.gov/study/NCT05319314	RECRUITING	Colorectal Cancer	DRUG: GCC19CART	Innovative Cellular Therapeutics Inc.		INTERVENTIONAL
Study Of B7H3 CAR-T Cells in Treating Advanced Liver Cancer	https://clinicaltrials.gov/study/NCT05323201	RECRUITING	Hepatocellular Carcinoma	BIOLOGICAL: fhB7H3.CAR-Ts|DRUG: Fludarabine|DRUG: Cyclophosphamide	The Affiliated Hospital of Xuzhou Medical University	Xuzhou Medical University|IIT MediTech Co. Ltd	INTERVENTIONAL
NKG2D/CLDN18.2 CAR-T(KD-496) in the Treatment of Advanced NKG2DL+/CLDN18.2+ Solid Tumors	https://clinicaltrials.gov/study/NCT05583201	RECRUITING	Gastric Cancer|Pancreatic Cancer|Solid Tumor	BIOLOGICAL: KD-496	jianming xu	KAEDI	INTERVENTIONAL
CARv3-TEAM-E T Cells in Glioblastoma	https://clinicaltrials.gov/study/NCT05660369	RECRUITING	Glioblastoma|Malignant Glioma|Recurrent Glioblastoma|Recurrent Glioma	DRUG: CARv3-TEAM-E T cells	Marcela V. Maus, M.D.,Ph.D.		INTERVENTIONAL
Malignant Pleural Disease Treated With Autologous T Cells Genetically Engineered to Target the Cancer-Cell Surface Antigen Mesothelin	https://clinicaltrials.gov/study/NCT02414269	ACTIVE_NOT_RECRUITING	Malignant Pleural Disease|Mesothelioma|Metastases|Lung Cancer|Breast Cancer	GENETIC: iCasp9M28z T cell infusions|DRUG: cyclophosphamide|DRUG: pembrolizumab	Memorial Sloan Kettering Cancer Center	Bellicum Pharmaceuticals|United States Department of Defense	INTERVENTIONAL
RD07 Cell Injection in the Treatment of Patients With Advanced Claudin18.2 Positive Solid Tumors	https://clinicaltrials.gov/study/NCT05284968	NOT_YET_RECRUITING	Solid Tumor	DRUG: Cell injection	Peking University		INTERVENTIONAL
Study on GD2 Positive Solid Tumors by 4SCAR-GD2	https://clinicaltrials.gov/study/NCT02992210	UNKNOWN	Solid Tumor	GENETIC: 4SCAR-GD2	Shenzhen Geno-Immune Medical Institute		INTERVENTIONAL
Clinical Study of CEA-targeted CAR-T Therapy for CEA-positive Advanced/Metastatic Malignant Solid Tumors	https://clinicaltrials.gov/study/NCT06010862	RECRUITING	Gastric Cancer|Colon Cancer|Pancreas Cancer|Esophagus Cancer|Cholangiocarcinoma|Lung Cancer|Breast Cancer	BIOLOGICAL: CEA CAR-T cells|BIOLOGICAL: CEA CAR-T cells	Chongqing Precision Biotech Co., Ltd	The First Affiliated Hospital of Nanchang University	INTERVENTIONAL
Clinical Study of Intratumoral Injection of CAR-T Cells in the Treatment of Advanced Liver Tumors	https://clinicaltrials.gov/study/NCT04951141	UNKNOWN	Hepatocellular Carcinoma , Cholangiocarcinoma	BIOLOGICAL: anti-GPC3 CAR-T cells	Beijing Immunochina Medical Science & Technology Co., Ltd.		INTERVENTIONAL
Clinical Study of CD70-targeted CAR-T Therapy for Advanced/Advanced Renal Cancer	https://clinicaltrials.gov/study/NCT05420519	RECRUITING	Metastatic Tumor|Renal Cell Carcinoma|Advanced Cancer	BIOLOGICAL: CD70 CAR-T cells	Chongqing Precision Biotech Co., Ltd		INTERVENTIONAL
Clinical Study of CAR-CLD18 T Cells in Patients With Advanced Gastric Adenocarcinoma and Pancreatic Adenocarcinoma	https://clinicaltrials.gov/study/NCT03159819	UNKNOWN	Advanced Gastric Adenocarcinoma|Pancreatic Adenocarcinoma	GENETIC: CAR-CLD18 T Cells	Changhai Hospital	CARsgen Therapeutics Co., Ltd.	INTERVENTIONAL
TGFβR-KO CAR-EGFR T Cells in Previously Treated Advanced EGFR-positive Solid Tumors	https://clinicaltrials.gov/study/NCT04976218	RECRUITING	Solid Tumor, Adult|EGFR Overexpression	BIOLOGICAL: TGFβR-KO CAR-EGFR T Cells	Chinese PLA General Hospital		INTERVENTIONAL
Autologous CARTmeso/19 Against Pancreatic Cancer	https://clinicaltrials.gov/study/NCT03497819	UNKNOWN	Pancreatic Cancer	BIOLOGICAL: CARTmeso CART19	First Affiliated Hospital of Wenzhou Medical University		INTERVENTIONAL
MB-CART20.1 Melanoma	https://clinicaltrials.gov/study/NCT03893019	TERMINATED	Melanoma (Skin)	BIOLOGICAL: MB-CART20.1	Miltenyi Biomedicine GmbH	DLR German Aerospace Center	INTERVENTIONAL
CAR-DC Vaccine and ICIs in Local Advanced/Metastatic Solid Tumors	https://clinicaltrials.gov/study/NCT05631899	RECRUITING	Solid Tumor, Adult|EphA2 Overexpression|KRAS G12V|KRAS G12C|KRAS G12D	BIOLOGICAL: KRAS-EphA-2-CAR-DC|DRUG: Abraxane|DRUG: Cyclophosphamide|DRUG: Anti-PD-1 antibody|DRUG: Anti-CTLA4 Monoclonal Antibody	Chinese PLA General Hospital	Zhejiang University	INTERVENTIONAL
Study of GPC-3 CAR-T Cells in Treating With Hepatocellular Carcinoma	https://clinicaltrials.gov/study/NCT05620706	RECRUITING	Advanced Hepatocellular Carcinoma	BIOLOGICAL: GPC3 CAR-T cells	Shenzhen University General Hospital		INTERVENTIONAL
GPC2 CAR T Cells for Relapsed or Refractory Neuroblastoma	https://clinicaltrials.gov/study/NCT05650749	RECRUITING	Refractory Neuroblastoma|Relapsed Neuroblastoma|High-risk Neuroblastoma	BIOLOGICAL: GPC2 CAR T cells	Stephan Grupp MD PhD	Children's Hospital of Philadelphia|Gilead Sciences|University of Pennsylvania	INTERVENTIONAL
IL13Ra2-CAR T Cells With or Without Nivolumab and Ipilimumab in Treating Patients With GBM	https://clinicaltrials.gov/study/NCT04003649	RECRUITING	Recurrent Glioblastoma|Refractory Glioblastoma	BIOLOGICAL: IL13Ralpha2-specific Hinge-optimized 4-1BB-co-stimulatory CAR/Truncated CD19-expressing Autologous TN/MEM Cells|BIOLOGICAL: Ipilimumab|BIOLOGICAL: Nivolumab|OTHER: Quality-of-Life Assessment|OTHER: Questionnaire Administration	City of Hope Medical Center	National Cancer Institute (NCI)	INTERVENTIONAL
Autologous T Cells Lentivirally Transduced to Express L1CAM-Specific Chimeric Antigen Receptors in Treating Patients With Locally Advanced and Unresectable or Metastatic Small Cell Neuroendocrine Prostate Cancer	https://clinicaltrials.gov/study/NCT06094842	NOT_YET_RECRUITING	Prostate Carcinoma|Prostate Small Cell Neuroendocrine Carcinoma|Stage III Prostate Cancer AJCC v8|Stage IV Prostate Cancer AJCC v8	DRUG: Bendamustine|PROCEDURE: Biopsy|PROCEDURE: Biospecimen Collection|PROCEDURE: Bone Scan|PROCEDURE: Bridge Therapy|PROCEDURE: Computed Tomography|DRUG: Cyclophosphamide|PROCEDURE: Echocardiography|DRUG: Fludarabine|PROCEDURE: Leukapheresis|PROCEDURE: Multigated Acquisition Scan|BIOLOGICAL: T-cell Receptor-engineered T-cells|PROCEDURE: X-Ray Imaging	Fred Hutchinson Cancer Center	Bristol-Myers Squibb	INTERVENTIONAL
Study of CXCR5 Modified EGFE Chimeric Antigen Receptor Autologous T Cells in EGFR- Positive Patients With Advanced Non-small Cell Lung Cancer	https://clinicaltrials.gov/study/NCT04153799	UNKNOWN	Non Small Cell Lung Cancer	BIOLOGICAL: CXCR5 modified EGFR Chimeric Antigen Receptor Autologous T cells	Sun Yat-sen University	Guangzhou Bio-gene Technology Co., Ltd	INTERVENTIONAL
CAR-T Hepatic Artery Infusions or Pancreatic Venous Infusions for CEA-Expressing Liver Metastases or Pancreas Cancer	https://clinicaltrials.gov/study/NCT02850536	COMPLETED	Liver Metastases	BIOLOGICAL: anti-CEA CAR-T cells	Roger Williams Medical Center	University of Colorado, Denver|Sorrento Therapeutics, Inc.	INTERVENTIONAL
4SCAR-CD44v6 T Cell Therapy Targeting Cancer	https://clinicaltrials.gov/study/NCT04427449	UNKNOWN	Cancers Which Are CD44v6 Positive	BIOLOGICAL: CD44v6-specific CAR gene-engineered T cells	Shenzhen Geno-Immune Medical Institute	Shenzhen Hospital of Southern Medical University|The Seventh Affiliated Hospital of Sun Yat-sen University|Shenzhen Children's Hospital	INTERVENTIONAL
GD2 CAR T Cells in Diffuse Intrinsic Pontine Gliomas(DIPG) & Spinal Diffuse Midline Glioma(DMG)	https://clinicaltrials.gov/study/NCT04196413	RECRUITING	Glioma of Spinal Cord|Glioma of Brainstem	DRUG: GD2 CAR T cells|DRUG: Fludarabine|DRUG: Cyclophosphamide	Crystal Mackall, MD	California Institute for Regenerative Medicine (CIRM)|CureSearch|National Institutes of Health (NIH)	INTERVENTIONAL
CAR-T for r/r Malignant Tumors in Children	https://clinicaltrials.gov/study/NCT04691349	UNKNOWN	CAR-T|Child, Only|Malignant Tumor	DRUG: CAR-T	PersonGen BioTherapeutics (Suzhou) Co., Ltd.		INTERVENTIONAL
Haplo / Allogeneic NKG2DL-targeting Chimeric Antigen Receptor-grafted γδ T Cells for Relapsed or Refractory Solid Tumour	https://clinicaltrials.gov/study/NCT04107142	UNKNOWN	Colorectal Cancer|Triple Negative Breast Cancer|Sarcoma|Nasopharyngeal Carcinoma|Prostate Cancer|Gastric Cancer	BIOLOGICAL: Adoptive Cell Transfer of NKG2DL-targetting Chimeric Antigen Receptor-grafted Gamma Delta T cell	CytoMed Therapeutics Pte Ltd		INTERVENTIONAL
A Study of IMC008 for Advanced Solid Tumors	https://clinicaltrials.gov/study/NCT05837299	RECRUITING	Advanced Solid Tumor	DRUG: IMC008	Changhai Hospital		INTERVENTIONAL
Autologous CAR-T Cells Targeting B7H3 in Ovarian Cancer iC9-CAR.B7-H3 T Cells	https://clinicaltrials.gov/study/NCT06305299	NOT_YET_RECRUITING	Ovary Neoplasm|Ovarian Cancer|Epithelial Ovarian Cancer|Recurrent	BIOLOGICAL: iC9-CAR.B7-H3 T cells|DRUG: Cyclophosphamide|DRUG: Fludarabine	UNC Lineberger Comprehensive Cancer Center		INTERVENTIONAL
CAR-T Cell Immunotherapy for HCC Targeting GPC3	https://clinicaltrials.gov/study/NCT02723942	WITHDRAWN	GPC3 Positive Hepatocellular Carcinoma|CAR-T Cell Immunotherapy	BIOLOGICAL: CAR-T cell immunotherapy	Fuda Cancer Hospital, Guangzhou		INTERVENTIONAL
UTAA06 Injection for Treatment of Advanced Malignant Solid Tumors	https://clinicaltrials.gov/study/NCT06372236	RECRUITING	Conditions or Focus of Study: B7-H3 Positive Relapsed/Advanced Malignant Solid Tumor	BIOLOGICAL: UTAA06 injection for treatment of advanced malignant solid tumors	Peking University		INTERVENTIONAL
Gene Therapy and Biological Therapy in Treating Patients With Ovarian Epithelial Cancer	https://clinicaltrials.gov/study/NCT00019136	COMPLETED	Ovarian Cancer	BIOLOGICAL: MOv-gamma chimeric receptor gene|BIOLOGICAL: aldesleukin|BIOLOGICAL: therapeutic allogeneic lymphocytes	National Cancer Institute (NCI)		INTERVENTIONAL
A Clinical Research About CD70-targeted CAR-T in the Treatment of CD70-positive Advanced/Metastatic Solid Tumors	https://clinicaltrials.gov/study/NCT06010875	RECRUITING	Renal Cell Carcinoma|Ovarian Cancer|Cervix Cancer|Metastatic Cancer|Advanced Cancer	BIOLOGICAL: CD70 CAR-T cells|BIOLOGICAL: CD70 CAR-T cells	Chongqing Precision Biotech Co., Ltd	The First Affiliated Hospital of Nanchang University	INTERVENTIONAL
Clinical Study of PSMA-targeted CAR-T Cells in the Treatment of Castration-resistant Prostate Cancer	https://clinicaltrials.gov/study/NCT05354375	RECRUITING	Immunotherapy	BIOLOGICAL: CAR-T cell immunotherapy	The Affiliated Hospital of Xuzhou Medical University	Xuzhou Medical University	INTERVENTIONAL
UCLM802 (Anti-Mesothelin CAR-T) Cell Injection in Patients With Mesothelin-positive Advanced Malignant Solid Tumors	https://clinicaltrials.gov/study/NCT05848999	RECRUITING	Mesothelin-positive Advanced Malignant Solid Tumors	BIOLOGICAL: UCLM802 Cell Injection (Anti-mesothelin CAR-T cells)	Zhejiang University	UTC Therapeutics Inc.	INTERVENTIONAL
Pilot Study of NKG2D CAR-T in Treating Patients With Recurrent Glioblastoma	https://clinicaltrials.gov/study/NCT04717999	UNKNOWN	Recurrent Glioblastoma	BIOLOGICAL: NKG2D CAR-T	UWELL Biopharma		INTERVENTIONAL
Clinical Study of CEA Targeting Chimeric Antigen Receptor T Lymphocytes（CAR-T） for CEA Positive Advanced Malignant Solid Tumors	https://clinicaltrials.gov/study/NCT06126406	RECRUITING	Gastric Cancer|Colon Cancer|Rectal Cancer|Breast Cancer|Lung Cancer|Esophagus Cancer|Cholangiocarcinoma|Pancreas Cancer	BIOLOGICAL: CEA-targeted CAR-T cells|BIOLOGICAL: CEA-targeted CAR-T cells	Chongqing Precision Biotech Co., Ltd	First Affiliated Hospital of Wannan Medical College	INTERVENTIONAL
Sensorimotor Training Using Whole Body Vibration Exercise to Reduce Chemotherapy-induced Peripheral Neuropathy	https://clinicaltrials.gov/study/NCT05361018	RECRUITING	Breast Neoplasm, Exercise	OTHER: Whole Body Vibration exercise - WBV	Karolinska Institutet		INTERVENTIONAL
Intraperitoneal MCY-M11 (Mesothelin-targeting CAR) for Treatment of Advanced Ovarian Cancer and Peritoneal Mesothelioma	https://clinicaltrials.gov/study/NCT03608618	TERMINATED	Peritoneal Mesothelioma|Fallopian Tube Adenocarcinoma|Adenocarcinoma of the Ovary|Primary Peritoneal Carcinoma	BIOLOGICAL: MCY-M11|DRUG: Cyclophosphamide	MaxCyte, Inc.	CTI Clinical Trial and Consulting Services	INTERVENTIONAL
GFRα4 CAR T Cells in MTC Patients	https://clinicaltrials.gov/study/NCT04877613	RECRUITING	Metastatic Medullary Thyroid Cancer	DRUG: single dose of CART-GFRa4 cells|DRUG: Fludarabine|DRUG: Cyclophosphamide	University of Pennsylvania		INTERVENTIONAL
CCT301-38 CAR-T in Patients With Relapsed or Refractory AXL Positive Sarcomas	https://clinicaltrials.gov/study/NCT05128786	RECRUITING	SAR	BIOLOGICAL: CCT301-38	Shanghai PerHum Therapeutics Co., Ltd.	Shanghai Zhongshan Hospital	INTERVENTIONAL
Clinical Study on the Treatment of Malignant Brain Glioma by QH104 Cell Injection	https://clinicaltrials.gov/study/NCT06018363	RECRUITING	Brain Gliomas	BIOLOGICAL: Allogenic B7H3 CAR-γδT cell	Dushu Lake Hospital Affiliated to Soochow University		INTERVENTIONAL
Autologous CAR T-Cells Targeting the GD2 Antigen for Lung Cancer	https://clinicaltrials.gov/study/NCT05620342	RECRUITING	Lung Cancer|Small Cell Lung Carcinoma|Non Small Cell Lung Cancer	BIOLOGICAL: iC9.GD2.CAR.IL-15 T Infusion	UNC Lineberger Comprehensive Cancer Center	Bellicum Pharmaceuticals|United States Department of Defense	INTERVENTIONAL
Compression Anastomosis For Low Anterior Resection in Previously Radiated Patients Using the CAR™ 27	https://clinicaltrials.gov/study/NCT01056796	UNKNOWN	Colorectal Cancer	DEVICE: CAR™ 27	Niti Medical Technologies Ltd.	University Hospital, Gasthuisberg	INTERVENTIONAL
An Exploratory Clinical Study of RD133 in Subjects With Relapsed or Refractory MSLN-Positive Solid Tumors	https://clinicaltrials.gov/study/NCT05166070	RECRUITING	Solid Tumor	DRUG: RD133	The First Affiliated Hospital with Nanjing Medical University	Shanghai IASO Biotechnology Co., Ltd	INTERVENTIONAL
Engineered TILs/CAR-TILs to Treat Advanced Solid Tumors	https://clinicaltrials.gov/study/NCT04842812	RECRUITING	Liver Cancer|Lung Cancer|Breast Cancer|Colo-rectal Cancer|Brain Tumor|Solid Tumor, Adult|PD1|CTLA4	BIOLOGICAL: TILs and CAR-TILs targeting HER2, Mesothelin, PSCA, MUC1, Lewis-Y, GPC3, AXL, EGFR, Claudin18.2/6, ROR1, GD1, or B7-H3	Second Affiliated Hospital of Guangzhou Medical University	Guangdong Zhaotai InVivo Biomedicine Co. Ltd.	INTERVENTIONAL
Autologous CAR-T Cells Targeting CSPG4 in Relapsed/Refractory HNSCC	https://clinicaltrials.gov/study/NCT06096038	RECRUITING	Head and Neck Cancer|Relapse|Recurrent|Refractory Cancer	DRUG: Cyclophosphamide|DRUG: Fludarabine|BIOLOGICAL: Cell Therapy	UNC Lineberger Comprehensive Cancer Center	Bellicum Pharmaceuticals|University Cancer Research Fund at Lineberger Comprehensive Cancer Center	INTERVENTIONAL
Safety and Efficacy of CEA-targeted CAR-T for CEA-positive Advanced Malignant Solid Tumors	https://clinicaltrials.gov/study/NCT05538195	RECRUITING	Gastric Cancer|Colon Cancer|Rectal Cancer|Esophageal Cancer|Pancreatic Cancer	BIOLOGICAL: CEA-targeted CAR-T cells|BIOLOGICAL: CEA-targeted CAR-T cells	Chongqing Precision Biotech Co., Ltd		INTERVENTIONAL
Intervention of CAR-T Against Cervical Cancer	https://clinicaltrials.gov/study/NCT03356795	UNKNOWN	Cervical Cancer	BIOLOGICAL: Cervical cancer-specific CAR-T cells	Shenzhen Geno-Immune Medical Institute		INTERVENTIONAL
A Clinical Research About CD70-targeted CAR-T in the Treatment of CD70-positive Advanced/Metastatic Gynecologic Cancer	https://clinicaltrials.gov/study/NCT06215950	RECRUITING	Ovarian Cancer|Cervix Cancer|Metastatic Cancer|Advanced Cancer|Gynecologic Cancer	BIOLOGICAL: CD70 CAR-T cells|BIOLOGICAL: CD70 CAR-T cells	Chongqing Precision Biotech Co., Ltd		INTERVENTIONAL
Clinical Study of ET1402L1-CAR T Cells in AFP Expressing Hepatocellular Carcinoma	https://clinicaltrials.gov/study/NCT03349255	TERMINATED	Hepatocellular Carcinoma|Liver Cancer|Liver Neoplasms|Metastatic Liver Cancer	BIOLOGICAL: autologous ET1402L1-CART cells	Aeon Therapeutics (Shanghai) Co., Ltd.	Renmin Hospital of Wuhan University|Eureka Therapeutics Inc.	INTERVENTIONAL
Antigen-specific T Cells Against Lung Cancer	https://clinicaltrials.gov/study/NCT03356808	UNKNOWN	Lung Cancer	BIOLOGICAL: Lung cancer-specific T cells	Shenzhen Geno-Immune Medical Institute		INTERVENTIONAL
CAR T Cells in Patients With MMP2+ Recurrent or Progressive Glioblastoma	https://clinicaltrials.gov/study/NCT05627323	RECRUITING	Glioblastoma Multiforme of Brain	BIOLOGICAL: CHM-1101 CAR-T cells	Chimeric Therapeutics		INTERVENTIONAL
Phase I Trial: T4 Immunotherapy of Head and Neck Cancer	https://clinicaltrials.gov/study/NCT01818323	UNKNOWN	Head and Neck Cancer	OTHER: Intra-tumoral T4 immunotherapy	King's College London	Guy's and St Thomas' NHS Foundation Trust	INTERVENTIONAL
Exploratory Study of Novel MSLN CAR-T Cell Therapy in Patients With MSLN-positive Advanced Refractory Solid Tumors	https://clinicaltrials.gov/study/NCT05531708	WITHDRAWN	Mesothelin-positive Advanced Refractory Solid Tumors	BIOLOGICAL: Anti-mesothelin CAR-T cells|DRUG: Fludarabine|DRUG: Cyclophosphamide	Shanghai Pudong Hospital	UTC Therapeutics Inc.	INTERVENTIONAL
Anti-GPC3 CAR T for Treating Patients With Advanced HCC	https://clinicaltrials.gov/study/NCT02395250	COMPLETED	Hepatocellular Carcinoma	BIOLOGICAL: anti-GPC3 CAR T	RenJi Hospital		INTERVENTIONAL
Anti-CEA CAR-T Cells to Treat Colorectal Liver Metastases	https://clinicaltrials.gov/study/NCT05240950	RECRUITING	Colorectal Cancer|Metastatic Liver Cancer	DRUG: Anti-CEA CAR-T Cells	Changhai Hospital		INTERVENTIONAL
TmPSMA-02 in mCRPC	https://clinicaltrials.gov/study/NCT06046040	RECRUITING	Metastatic Castrate-Resistant Prostate Cancer (mCRPC)	DRUG: TmPSMA-02 CAR T Cells	University of Pennsylvania	Prostate Cancer Foundation	INTERVENTIONAL
A Study of MG7 Redirected Autologous T Cells for Advanced MG7 Positive Liver Metastases(MG7-CART)	https://clinicaltrials.gov/study/NCT02862704	UNKNOWN	Liver Metastases	BIOLOGICAL: MG7-CART	Xijing Hospital	Shanghai GeneChem Co., Ltd.	INTERVENTIONAL
Pan-T Booster Co-expressing MSLN CAR T Cell Therapy in Advanced/Metastatic Solid Tumors	https://clinicaltrials.gov/study/NCT05693844	RECRUITING	Advanced or Metastatic Solid Tumors	BIOLOGICAL: Pan-T booster co-expressing MSLN CAR T cell|DRUG: Albumin-bound paclitaxel|DRUG: Cyclophosphamide|DRUG: Fludarabine	Chinese PLA General Hospital	UTC Therapeutics Inc.	INTERVENTIONAL
Pilot Study of Autologous Chimeric Switch Receptor Modified T Cells in Recurrent Glioblastoma Multiforme	https://clinicaltrials.gov/study/NCT02937844	UNKNOWN	Glioblastoma Multiforme	BIOLOGICAL: Anti-PD-L1 CSR T cells|DRUG: Cyclophosphamide|DRUG: Fludarabine	Beijing Sanbo Brain Hospital	Marino Biotechnology Co., Ltd.	INTERVENTIONAL
TRAIL-R2 and HER2 Bi-Specific Chimeric Antigen Receptor (CAR) T Cells for the Treatment of Metastatic Breast Cancer	https://clinicaltrials.gov/study/NCT06251544	NOT_YET_RECRUITING	Breast Cancer|Tumor, Breast|Breast Tumor|Malignant Neoplasm of Breast|Mammary Cancer|Mammary Neoplasm|Mammary Neoplasms, Human|Neoplasm, Breast	GENETIC: HTR2 T Cells|GENETIC: HTR2 T Cells	Baylor College of Medicine	Center for Cell and Gene Therapy, Baylor College of Medicine|The Methodist Hospital Research Institute	INTERVENTIONAL
CAR T Cell Immunotherapy for Pancreatic Cancer	https://clinicaltrials.gov/study/NCT03323944	RECRUITING	Pancreatic Cancer|Cancer of the Pancreas	BIOLOGICAL: huCART-meso cells	University of Pennsylvania		INTERVENTIONAL
CAR-T Intraperitoneal Infusions for CEA-Expressing Adenocarcinoma Peritoneal Metastases or Malignant Ascites (IPC)	https://clinicaltrials.gov/study/NCT03682744	WITHDRAWN	Peritoneal Carcinomatosis|Peritoneal Metastases|Colorectal Cancer|Gastric Cancer|Breast Cancer|Pancreas Cancer|Carcinoembryonic Antigen	BIOLOGICAL: anti-CEA CAR-T cells	Sorrento Therapeutics, Inc.		INTERVENTIONAL
Anti-EGFRvIII synNotch Receptor Induced Anti-EphA2/IL-13Ralpha2 CAR (E-SYNC) T Cells	https://clinicaltrials.gov/study/NCT06186401	RECRUITING	EGFR Gene Mutation|Glioblastoma|MGMT-Unmethylated Glioblastoma|Recurrent Glioblastoma	BIOLOGICAL: E-SYNC T Cells|DRUG: Cyclophosphamide (non-investigational)|DRUG: Fludarabine (non-investigational)|PROCEDURE: Leukapheresis|PROCEDURE: Surgical resection	Hideho Okada, MD, PhD	California Institute for Regenerative Medicine (CIRM)|National Cancer Institute (NCI)	INTERVENTIONAL
Anti-ALPP CAR-T Cells Immunotherapy for Ovarian and Endometrial Cancer	https://clinicaltrials.gov/study/NCT04627740	UNKNOWN	Ovarian Cancer|Endometrial Cancer	DRUG: Retroviral vector-transduced autologous T cells to express anti-ALPP CARs	Xinqiao Hospital of Chongqing	TCRCure Biopharma Ltd.	INTERVENTIONAL
EGFR806-specific CAR T Cell Locoregional Immunotherapy for EGFR-positive Recurrent or Refractory Pediatric CNS Tumors	https://clinicaltrials.gov/study/NCT03638167	ACTIVE_NOT_RECRUITING	Central Nervous System Tumor, Pediatric|Glioma|Ependymoma|Medulloblastoma|Germ Cell Tumor|Atypical Teratoid/Rhabdoid Tumor|Primitive Neuroectodermal Tumor|Choroid Plexus Carcinoma|Pineoblastoma	BIOLOGICAL: EGFR806-specific chimeric antigen receptor (CAR) T cell	Seattle Children's Hospital		INTERVENTIONAL
IFN-γ Combined With T Cells in the Treatment of Refractory Malignant Pleural Effusion and Ascites	https://clinicaltrials.gov/study/NCT05268172	RECRUITING	Pleural Effusion, Malignant	DRUG: IFN-γ and CIK cells, Tcm cells or CAR T cells	Affiliated Hospital of Jiangnan University	Sichuan University|Zhejiang Provincial People's Hospital|Hunan Cancer Hospital|West China Hospital|Wuxi People's Hospital|Shenzhen Second People's Hospital	INTERVENTIONAL
Chimeric Antigen Receptor (CAR) T Cells With a Chlorotoxin Tumor-Targeting Domain for the Treatment of MMP2+ Recurrent or Progressive Glioblastoma	https://clinicaltrials.gov/study/NCT04214392	RECRUITING	Recurrent Glioblastoma|Recurrent Malignant Glioma|Recurrent WHO Grade II Glioma|Recurrent WHO Grade III Glioma	BIOLOGICAL: Chlorotoxin (EQ)-CD28-CD3zeta-CD19t-expressing CAR T-lymphocytes (via ICT delivery)|BIOLOGICAL: Chlorotoxin (EQ)-CD28-CD3zeta-CD19t-expressing CAR T-lymphocytes (via ICT/ICV dual delivery)	City of Hope Medical Center	National Cancer Institute (NCI)	INTERVENTIONAL
EGFR/B7H3 CAR-T on Lung Cancer and Triple Negative Breast Cancer	https://clinicaltrials.gov/study/NCT05341492	RECRUITING	EGFR/ B7H3-positive Advanced Lung Cancer|EGFR/ B7H3-positive Advanced Triple-negative Breast Cancer	BIOLOGICAL: EGFR/B7H3 CAR-T	Second Affiliated Hospital of Guangzhou Medical University		INTERVENTIONAL
Metoprolol Treatment for Cytokine Release Syndrome in Patients Treated With Chimeric Antigen Receptor T Cells	https://clinicaltrials.gov/study/NCT04082910	UNKNOWN	Solid Tumor|Hematological Malignancy	DRUG: Metoprolol|DRUG: metoprolol, infliximab, etanercept, tocilizumab and/or other agents	Chinese PLA General Hospital		INTERVENTIONAL
Study of Autologous CAR-T Cells Targeting B7-H3 in TNBC iC9-CAR.B7-H3 T Cells	https://clinicaltrials.gov/study/NCT06347068	NOT_YET_RECRUITING	Breast Cancer|Relapse|Resistant Cancer|Triple Negative Breast Cancer	BIOLOGICAL: iC9-CAR.B7-H3 T Cell Therapy|DRUG: cyclophosphamide|DRUG: fludarabine	UNC Lineberger Comprehensive Cancer Center	Bellicum Pharmaceuticals	INTERVENTIONAL
Study of LD013 in Subjects With Refractory or Relapsed Mesothelin -Positive Ovarian Cancer	https://clinicaltrials.gov/study/NCT05372692	COMPLETED	Ovarian Cancer	DRUG: mesothelin-specific chimeric antigen receptor T cell injection	Weijia Fang, MD	Nanjing Blue Shield Biotech Co.,Ltd	INTERVENTIONAL
MSLN-targeted CAR-T Cells in Solid Tumors.	https://clinicaltrials.gov/study/NCT05783089	NOT_YET_RECRUITING	Mesothelin-positive Advanced Malignant Solid Tumors	BIOLOGICAL: Anti-mesothelin CAR-T cells	Cancer Institute and Hospital, Chinese Academy of Medical Sciences	UTC Therapeutics Inc.	INTERVENTIONAL
CAR-T Cell Immunotherapy for GD2 Positive Glioma Patients	https://clinicaltrials.gov/study/NCT04406610	WITHDRAWN	Glioma of Brain|CAR-T Cell Immunotherapy	BIOLOGICAL: GD2 CAR-T immunotherapy	Fuda Cancer Hospital, Guangzhou		INTERVENTIONAL
Intervention of Bladder Cancer by CAR-T	https://clinicaltrials.gov/study/NCT03185468	UNKNOWN	Bladder Cancer|Urothelial Carcinoma Bladder	GENETIC: 4SCAR-PSMA|GENETIC: 4SCAR-FRa	Shenzhen Geno-Immune Medical Institute		INTERVENTIONAL
Study of CAR T-Cells Targeting the GD2 With IL-15+iCaspase9 for Relapsed/Refractory Neuroblastoma or Relapsed/Refractory Osteosarcoma	https://clinicaltrials.gov/study/NCT03721068	RECRUITING	Neuroblastoma|Osteosarcoma	BIOLOGICAL: iC9.GD2.CAR.IL-15 T-cells|DRUG: Cyclophosphamide|DRUG: Fludarabine	UNC Lineberger Comprehensive Cancer Center	United States Department of Defense|Bellicum Pharmaceuticals|University Cancer Research Fund at Lineberger Comprehensive Cancer Center	INTERVENTIONAL
Her2 Chimeric Antigen Receptor Expressing T Cells in Advanced Sarcoma	https://clinicaltrials.gov/study/NCT00902044	ACTIVE_NOT_RECRUITING	Sarcoma	GENETIC: Autologous HER2-specific T cells|DRUG: Fludarabine|DRUG: Cyclophosphamide|GENETIC: Autologous CAR Positive T cells	Baylor College of Medicine	Center for Cell and Gene Therapy, Baylor College of Medicine|The Methodist Hospital Research Institute|Cancer Prevention Research Institute of Texas	INTERVENTIONAL
A Study of JNJ-75229414 for Metastatic Castration-resistant Prostate Cancer Participants	https://clinicaltrials.gov/study/NCT05022849	ACTIVE_NOT_RECRUITING	Prostatic Neoplasms	DRUG: JNJ-75229414|DRUG: Bridging Therapy	Janssen Research & Development, LLC		INTERVENTIONAL
Safety and Efficacy of CCT301 CAR-T in Adult Subjects With Recurrent or Refractory Stage IV Renal Cell Carcinoma	https://clinicaltrials.gov/study/NCT03393936	UNKNOWN	Renal Cell Carcinoma	BIOLOGICAL: CCT301-38|BIOLOGICAL: CCT301-59	Shanghai PerHum Therapeutics Co., Ltd.	Shanghai Public Health Clinical Center	INTERVENTIONAL
Autologous huMNC2-CAR44 or huMNC2-CAR22 T Cells for Breast Cancer Targeting Cleaved Form of MUC1 (MUC1*)	https://clinicaltrials.gov/study/NCT04020575	RECRUITING	Metastatic Breast Cancer	BIOLOGICAL: huMNC2-CAR44 CAR T cells or huMNC2-CAR22 CAR T cells|BIOLOGICAL: huMNC2-CAR44 CAR T cells or huMNC2-CAR22 CAR T cells @ RP2D	Minerva Biotechnologies Corporation	City of Hope Medical Center	INTERVENTIONAL
Clinical Study of CEA-targeted CAR-T Therapy for CEA-positive Advanced Malignant Solid Tumors	https://clinicaltrials.gov/study/NCT05415475	RECRUITING	Colorectal Cancer|Esophageal Cancer|Stomach Cancer|Pancreatic Cancer|Metastatic Tumor|Recurrent Cancer	BIOLOGICAL: CEA CAR-T cells	Chongqing Precision Biotech Co., Ltd		INTERVENTIONAL
Dual-targeting HER2 and PD-L1 CAR-T for Cancers With Pleural or Peritoneal Metastasis	https://clinicaltrials.gov/study/NCT04684459	RECRUITING	Peritoneal Carcinoma Metastatic|Pleural Effusion, Malignant	BIOLOGICAL: Dual-targeting HER2 and PD-L1 CAR-T cells	Sichuan University		INTERVENTIONAL
Enhanced Monitoring for Better Recovery and Cancer Experience in Greater Manchester	https://clinicaltrials.gov/study/NCT05099237	RECRUITING	Colorectal Cancer|Lung Cancer|Hematological Cancer|CAR T-Cell Therapy	DEVICE: OURA Ring|DEVICE: WithingsScan Watch|DRUG: Isansys Patient Status Engine|OTHER: Quality of Life Surveys|DIAGNOSTIC_TEST: Blood Samples|OTHER: Daily Weights	Manchester University NHS Foundation Trust	Zenzium AI Ltd.|Aptus Clinical Ltd.|The Christie NHS Foundation Trust|University of Manchester|GM Cancer	INTERVENTIONAL
A Clinical Study of CEA-targeted CAR-T in the Treatment of CEA-positive Advanced Malignant Solid Tumors	https://clinicaltrials.gov/study/NCT05396300	RECRUITING	Colorectal Cancer|Esophageal Cancer|Stomach Cancer|Pancreatic Cancer|Metastatic Tumor|Recurrent Cancer	BIOLOGICAL: CEA CAR-T cells	Weijia Fang, MD	Chongqing Precision Biotech Co., Ltd	INTERVENTIONAL
A Safety And Efficacy Study Of HLA-G- Targeted CAR-T Cells IVS-3001 In Subjects With Previously Treated Advanced HLA-G-Positive Solid Tumors	https://clinicaltrials.gov/study/NCT05672459	RECRUITING	Solid Tumor	DRUG: Single Injection of IVS-3001- Anti - HLA-G CAR-T cells|DRUG: Fludarabine phosphate|DRUG: Cyclophosphamide|PROCEDURE: leukapheresis	M.D. Anderson Cancer Center	Invectys	INTERVENTIONAL
C7R-GD2.CART Cells for Patients With Relapsed or Refractory Neuroblastoma and Other GD2 Positive Cancers (GAIL-N)	https://clinicaltrials.gov/study/NCT03635632	ACTIVE_NOT_RECRUITING	Relapsed Neuroblastoma|Refractory Neuroblastoma|Relapsed Osteosarcoma|Relapsed Ewing Sarcoma|Relapsed Rhabdomyosarcoma|Uveal Melanoma|Phyllodes Breast Tumor	GENETIC: C7R-GD2.CART cells	Baylor College of Medicine	Center for Cell and Gene Therapy, Baylor College of Medicine|The Methodist Hospital Research Institute|Cancer Prevention Research Institute of Texas	INTERVENTIONAL
Interleukin-15 Armored Glypican 3-specific Chimeric Antigen Receptor Expressed in T Cells for Pediatric Solid Tumors	https://clinicaltrials.gov/study/NCT04377932	RECRUITING	Liver Cancer|Rhabdomyosarcoma|Malignant Rhabdoid Tumor|Liposarcoma|Wilms Tumor|Yolk Sac Tumor	GENETIC: AGAR T cells	Baylor College of Medicine	Center for Cell and Gene Therapy, Baylor College of Medicine	INTERVENTIONAL
Claudin 18.2-Targeted Chimeric Antigen Receptor T-cells for Gastric/Gastroesophageal Junction Adenocarcinoma	https://clinicaltrials.gov/study/NCT06353152	RECRUITING	Gastric Adenocarcinoma|Gastroesophageal Junction Adenocarcinoma	DRUG: Claudin18.2-Targeted Chimeric Antigen Receptor T Cell Injection	Peking University	Gracell Biopharmaceuticals, Inc.	INTERVENTIONAL
iC9-GD2-CAR-VZV-CTLs/Refractory or Metastatic GD2-positive Sarcoma and Neuroblastoma	https://clinicaltrials.gov/study/NCT01953900	ACTIVE_NOT_RECRUITING	Osteosarcoma|Neuroblastoma	GENETIC: GD2 T cells|BIOLOGICAL: VZV vaccine|DRUG: Fludarabine|DRUG: Cyclophosphamide	Baylor College of Medicine	National Cancer Institute (NCI)|Center for Cell and Gene Therapy, Baylor College of Medicine|The Methodist Hospital Research Institute	INTERVENTIONAL
GPC3/Mesothelin/Claudin18.2/GUCY2C/B7-H3/PSCA/PSMA/MUC1/TGFβ/HER2/Lewis-Y/AXL/EGFR-CAR-T Cells Against Cancers	https://clinicaltrials.gov/study/NCT03198052	RECRUITING	Lung Cancer|Cancer|Immunotherapy|CAR-T Cell	BIOLOGICAL: CAR-T cells targeting GPC3, Mesothelin, Claudin18.2, GUCY2C, B7-H3, PSCA, PSMA, MUC1, TGFβ, HER2, Lewis-Y, AXL, or EGFR	Second Affiliated Hospital of Guangzhou Medical University	Hunan Zhaotai Yongren Medical Innovation Co. Ltd.|Guangdong Zhaotai InVivo Biomedicine Co. Ltd.	INTERVENTIONAL
Treatment of Advanced Malignant Solid Tumors With Claudin18.2CAR-T	https://clinicaltrials.gov/study/NCT05620732	RECRUITING	Advanced Pancreatic Carcinoma|Advanced Gastric Carcinoma	BIOLOGICAL: Claudin18.2 CAR-T cells	Shenzhen University General Hospital		INTERVENTIONAL
Phase I/II Study of αPD1-MSLN-CAR T Cells in MSLN-positive Advanced Solid Tumors	https://clinicaltrials.gov/study/NCT05944185	NOT_YET_RECRUITING	Advanced Solid Tumor	DRUG: αPD1-MSLN-CAR T Cells	Shanghai Cell Therapy Group Co.,Ltd	Cancer Institute and Hospital, Chinese Academy of Medical Sciences	INTERVENTIONAL
B7-H3 Targeting CAR-T Cells Therapy for B7-H3 Positive Solid Tumors	https://clinicaltrials.gov/study/NCT05515185	NOT_YET_RECRUITING	Advanced Solid Tumor	DRUG: KT095 CAR-T injection	The First People's Hospital of Lianyungang		INTERVENTIONAL
huCART-meso + VCN-01 in Pancreatic and Ovarian Cancer	https://clinicaltrials.gov/study/NCT05057715	RECRUITING	Pancreatic Cancer|Serous Ovarian Cancer	BIOLOGICAL: VCN-01|BIOLOGICAL: huCART-meso Cells	University of Pennsylvania	Theriva Biologics SL	INTERVENTIONAL
A Study of CART-PSMA-TGFβRDN in Patients With Metastatic Castration Resistant Prostate Cancer	https://clinicaltrials.gov/study/NCT04227275	TERMINATED	Metastatic Castration-resistant Prostate Cancer	BIOLOGICAL: CART-PSMA-TGFβRDN|DRUG: Cyclophosphamide|DRUG: Fludarabine|DRUG: Anakinra	Tceleron Therapeutics, Inc.		INTERVENTIONAL
A Safety And Efficacy Study Of Allogeneic CAR Gamma-Delta T Cells in Subjects With Relapsed/Refractory Solid Tumors	https://clinicaltrials.gov/study/NCT06150885	NOT_YET_RECRUITING	Solid Tumor	BIOLOGICAL: HLA-G-CAR.BiTE allogeneic γδ T cells	Ever Supreme Bio Technology Co., Ltd.		INTERVENTIONAL
A Clinical Trial of TAA06 Injection in Advanced Solid Tumors	https://clinicaltrials.gov/study/NCT05190185	UNKNOWN	Malignant Melanoma, Lung Cancer, or Colorectal Cancer	BIOLOGICAL: TAA06 injection	PersonGen BioTherapeutics (Suzhou) Co., Ltd.	Department of Immunology, The Fourth Hospital of Hebei Medical University	INTERVENTIONAL
CD30 CAR for CD30+ NSGCT	https://clinicaltrials.gov/study/NCT05634785	RECRUITING	Germ Cell Tumor|Nonseminomatous Germ Cell Tumor	BIOLOGICAL: ATLCAR.CD30 Cells|DRUG: Cyclophosphamid|DRUG: Fludarabine	UNC Lineberger Comprehensive Cancer Center	University Cancer Research Fund at Lineberger Comprehensive Cancer Center	INTERVENTIONAL
Glypican 3-specific Chimeric Antigen Receptor Expressed in T Cells for Patients With Pediatric Solid Tumors (GAP)	https://clinicaltrials.gov/study/NCT02932956	ACTIVE_NOT_RECRUITING	Liver Cancer	GENETIC: GAP T cells|DRUG: Cytoxan|DRUG: Fludara	Baylor College of Medicine	Center for Cell and Gene Therapy, Baylor College of Medicine|Cancer Prevention Research Institute of Texas|The V Foundation|Cookies for Kids' Cancer|Curing Kids' Cancer Foundation	INTERVENTIONAL
An Exploratory Study on the Treatment of Advanced Solid Tumors by Fast CAR T Cells	https://clinicaltrials.gov/study/NCT06249256	RECRUITING	Solid Tumor	BIOLOGICAL: Fast CAR T cells	Shanghai Cell Therapy Group Co.,Ltd		INTERVENTIONAL
Safety and Efficacy Evaluation of IM83 CAR-T Cells for Patients With Advanced Liver Tumors	https://clinicaltrials.gov/study/NCT05123209	UNKNOWN	Liver Cancer	BIOLOGICAL: IM83 CAR-T cells|COMBINATION_PRODUCT: The second-line treatment of liver cancer	Beijing Immunochina Medical Science & Technology Co., Ltd.		INTERVENTIONAL
A Clinical Study of the Safety and Effectiveness of an Investigational Cell Therapy Given With and Without an Investigational RNA-based Vaccine in Patients With Organ Tumors	https://clinicaltrials.gov/study/NCT04503278	RECRUITING	Solid Tumor	BIOLOGICAL: CLDN6 CAR-T|BIOLOGICAL: CLDN6 uRNA-LPX/CLDN6 modRNA-LPX	BioNTech Cell & Gene Therapies GmbH		INTERVENTIONAL
Anti-GPC3 CAR T for Recurrent or Refractory Lung Squamous Cell Carcinoma	https://clinicaltrials.gov/study/NCT02876978	UNKNOWN	Lung Squamous Cell Carcinoma	GENETIC: CAR-GPC3 T Cells|DRUG: Fludarabine|DRUG: Cyclophosphamide	CARsgen Therapeutics Co., Ltd.		INTERVENTIONAL
Autologous T Cells Expressing MET scFv CAR (RNA CART-cMET)	https://clinicaltrials.gov/study/NCT03060356	TERMINATED	Malignant Melanoma|Breast Cancer	BIOLOGICAL: T cells modified with RNA anti -cMET CAR	University of Pennsylvania		INTERVENTIONAL
B010-A Injection for Treating Patients With GPC3 Positive Advanced Hepatocellular Carcinoma	https://clinicaltrials.gov/study/NCT05070156	ACTIVE_NOT_RECRUITING	Advanced Hepatocellular Carcinoma	BIOLOGICAL: Biological/Vaccine: Low-dose group|BIOLOGICAL: Biological/Vaccine: Mid-dose group|BIOLOGICAL: Biological/Vaccine: High-dose group	Tongji University	Shanghai Pharmaceuticals Holding Co., Ltd	INTERVENTIONAL
A New EBV Related Technologies of T Cells in Treating Malignant Tumors and Clinical Application	https://clinicaltrials.gov/study/NCT02980315	UNKNOWN	Nasopharyngeal Neoplasms	OTHER: CAR-T cells	The Second Hospital of Nanjing Medical University		INTERVENTIONAL
Study of CRISPR-Cas9 Mediated PD-1 and TCR Gene-knocked Out Mesothelin-directed CAR-T Cells in Patients With Mesothelin Positive Multiple Solid Tumors.	https://clinicaltrials.gov/study/NCT03545815	UNKNOWN	Solid Tumor, Adult	BIOLOGICAL: anti-mesothelin CAR-T cells	Chinese PLA General Hospital		INTERVENTIONAL
A Phase II Evaluation of Docetaxel and Carboplatin Followed by Tumor Volume Directed Pelvic Irradiation	https://clinicaltrials.gov/study/NCT00285415	TERMINATED	Advanced Endometrial Adenocarcinoma, Stage III A, B, C	DRUG: Docetaxel and Carboplatin	Carilion Clinic	Sanofi	INTERVENTIONAL
GD2/PSMA Bi-specific CAR-T Cell Therapy	https://clinicaltrials.gov/study/NCT05437315	RECRUITING	Solid Tumor	BIOLOGICAL: bi-4SCAR GD2/PSMA T cells	Shenzhen Geno-Immune Medical Institute		INTERVENTIONAL
CART-EGFRvIII + Pembrolizumab in GBM	https://clinicaltrials.gov/study/NCT03726515	COMPLETED	Glioblastoma	BIOLOGICAL: CART-EGFRvIII T cells|BIOLOGICAL: Pembrolizumab	University of Pennsylvania		INTERVENTIONAL
Allogeneic NKG2DL-targeting CAR γδ T Cells (CTM-N2D) in Advanced Cancers	https://clinicaltrials.gov/study/NCT05302037	UNKNOWN	Cancer|Malignancy|Refractory Cancer|Relapsed Cancer	BIOLOGICAL: Allogeneic NKG2DL-targeting Chimeric Antigen Receptor-grafted γδ T Cells (CTM-N2D)	CytoMed Therapeutics Pte Ltd	National University Hospital, Singapore	INTERVENTIONAL
Study Evaluating the Efficacy and Safety With CAR-T for Relapsed or Refractory Neuroblastoma in Children	https://clinicaltrials.gov/study/NCT02919046	UNKNOWN	Relapsed or Refractory Neuroblastoma	BIOLOGICAL: GD2-targeted CAR-T cells	Sinobioway Cell Therapy Co., Ltd.	Nanjing Children's Hospital|Children's Hospital of Fudan University	INTERVENTIONAL
A Study of GPC3-targeted T Cells by Intratumor Injection for Advanced HCC (GPC3-CART)	https://clinicaltrials.gov/study/NCT03130712	UNKNOWN	Carcinoma, Hepatocellular	DRUG: GPC3-CART cells	Shanghai GeneChem Co., Ltd.	Beijing 302 Hospital	INTERVENTIONAL
Cyclophosphamide Followed by Intravenous and Intraperitoneal Infusion of Autologous T Cells Genetically Engineered to Secrete IL-12 and to Target the MUC16ecto Antigen in Patients With Recurrent MUC16ecto+ Solid Tumors	https://clinicaltrials.gov/study/NCT02498912	ACTIVE_NOT_RECRUITING	Solid Tumors	PROCEDURE: Production of Genetically-modified T cells|DRUG: Cyclophosphamide|DEVICE: IP Catheter Insertion|GENETIC: Infusion of 4H11-28z/fIL-12/EGFRt+ Genetically-modified T cells|DRUG: Fludarabine	Memorial Sloan Kettering Cancer Center	Stanford University|Juno Therapeutics, Inc., a Bristol-Myers Squibb Company	INTERVENTIONAL
GPC3-CAR-T Cells for Immunotherapy of Cancer With GPC3 Expression	https://clinicaltrials.gov/study/NCT03198546	RECRUITING	Hepatocellular Carcinoma|Immunotherapy|CAR|GPC3 Gene Inactivation|T Cell|Squamous Cell Lung Cancer	BIOLOGICAL: GPC3 and/or TGFβ targeting CAR-T cells	Second Affiliated Hospital of Guangzhou Medical University	Hunan Zhaotai Yongren Medical Innovation Co. Ltd.|Guangdong Zhaotai InVivo Biomedicine Co. Ltd.|First Affiliated Hospital, Sun Yat-Sen University	INTERVENTIONAL
A Clinical Research of CAR T Cells Targeting EpCAM Positive Cancer	https://clinicaltrials.gov/study/NCT03013712	UNKNOWN	Colon Cancer|Esophageal Carcinoma|Pancreatic Cancer|Prostate Cancer|Gastric Cancer|Hepatic Carcinoma	BIOLOGICAL: CAR-T cell immunotherapy	First Affiliated Hospital of Chengdu Medical College		INTERVENTIONAL
GPC3 Targeted CAR-T Cell Therapy in Advanced GPC3 Expressing Hepatocellular Carcinoma (HCC)	https://clinicaltrials.gov/study/NCT05003895	RECRUITING	Hepatocellular Carcinoma|Hepatocellular Cancer|Metastatic Hepatocellular Carcinoma	DRUG: Cyclophosphamide|BIOLOGICAL: CAR-T cell|DRUG: Fludarabine	National Cancer Institute (NCI)		INTERVENTIONAL
CMV-specific Cytotoxic T Lymphocytes Expressing CAR Targeting HER2 in Patients With GBM	https://clinicaltrials.gov/study/NCT01109095	COMPLETED	Glioblastoma Multiforme (GBM)	BIOLOGICAL: HER.CAR CMV-specific CTLs	Baylor College of Medicine	The Methodist Hospital Research Institute|Center for Cell and Gene Therapy, Baylor College of Medicine	INTERVENTIONAL
EGFR806 CAR T Cell Immunotherapy for Recurrent/Refractory Solid Tumors in Children and Young Adults	https://clinicaltrials.gov/study/NCT03618381	RECRUITING	Pediatric Solid Tumor|Germ Cell Tumor|Retinoblastoma|Hepatoblastoma|Wilms Tumor|Rhabdoid Tumor|Carcinoma|Osteosarcoma|Ewing Sarcoma|Rhabdomyosarcoma|Synovial Sarcoma|Clear Cell Sarcoma|Malignant Peripheral Nerve Sheath Tumors|Desmoplastic Small Round Cell Tumor|Soft Tissue Sarcoma|Neuroblastoma	BIOLOGICAL: second generation 4-1BBζ EGFR806-EGFRt|BIOLOGICAL: second generation 4-1BBζ EGFR806-EGFRt and a second generation 4 1BBζ CD19-Her2tG	Seattle Children's Hospital		INTERVENTIONAL
Anti-GD2 4th Generation CART Cells Targeting Refractory and/or Recurrent Neuroblastoma	https://clinicaltrials.gov/study/NCT02765243	COMPLETED	Neuroblastoma|Effects of Immunotherapy	BIOLOGICAL: Anti-GD2 CART	Zhujiang Hospital		INTERVENTIONAL
Dose Escalation and Dose Expansion Phase I Study to Assess the Safety and Clinical Activity of Multiple Doses of NKR-2 Administered Concurrently With FOLFOX in Colorectal Cancer With Potentially Resectable Liver Metastases	https://clinicaltrials.gov/study/NCT03310008	UNKNOWN	Colon Cancer Liver Metastasis	BIOLOGICAL: NKR-2 cells	Celyad Oncology SA		INTERVENTIONAL
Safety and Efficacy of CD207 Targeted CAR-T Cell Therapy in Patients With R/R Langerhans Cell Histiocytosis	https://clinicaltrials.gov/study/NCT05477446	NOT_YET_RECRUITING	Langerhans Cell Histiocytosis	BIOLOGICAL: CD207 CAR-T cells	Beijing Friendship Hospital	Beijing Boren Hospital	INTERVENTIONAL
A Study of Anti-Lewis Y Chimeric Antigen Receptor-T Cells (LeY-CAR-T) in Patients With Solid Tumours	https://clinicaltrials.gov/study/NCT03851146	COMPLETED	Advanced Cancer	BIOLOGICAL: LeY CAR T cells	Peter MacCallum Cancer Centre, Australia		INTERVENTIONAL
CART-PSMA-TGFβRDN Cells for Castrate-Resistant Prostate Cancer	https://clinicaltrials.gov/study/NCT03089203	ACTIVE_NOT_RECRUITING	Prostate Cancer	BIOLOGICAL: CART-PSMA-TGFβRDN cells|DRUG: Cyclophosphamide|DRUG: Fludarabine	University of Pennsylvania		INTERVENTIONAL
Human HER2-targeted Macrophages Therapy for HER2-positive Advanced Gastric Cancer With Peritoneal Metastases	https://clinicaltrials.gov/study/NCT06224738	NOT_YET_RECRUITING	Gastric Cancer	BIOLOGICAL: human HER2-targeted CAR-M cells	First People's Hospital of Hangzhou	Macera therapeutics	INTERVENTIONAL
Mesothelin-targeted CAR-T Cells as a Neo-adjuvant Treatment in Patients With Resectable Pancreatic Cancers: a Feasibility Study	https://clinicaltrials.gov/study/NCT06054308	NOT_YET_RECRUITING	Pancreatic Cancer	OTHER: MSLN CART	Chinese University of Hong Kong		INTERVENTIONAL
PD1 Integrated Anti-PSMA CART in Treating Patients With Castrate-Resistant Prostate Cancer	https://clinicaltrials.gov/study/NCT04768608	COMPLETED	Castrate-Resistant Prostate Cancer	DRUG: PD1-PSMA-CART cells	Zhejiang University	Bioray Laboratories	INTERVENTIONAL
COMPRES - COMpression Anastomosis Ring (CAR™ 27/ColonRing™) Post maRketing Evaluation Study	https://clinicaltrials.gov/study/NCT01091155	COMPLETED	Colorectal Surgery	DEVICE: ColonRing (Colorectal anastomosis)	novoGI	Atlanta Colon & Rectal Surgery, Atlanta, GA|FPMG Center for Colon & Rectal Surgery|Lester E. Cox Medical Centers|UCI Medical Center Irvine CA|NorthShore University HealthSystem|St.Louis University hospital MO|University of Southern California|Bnai Zion Medical Center|Barmherzig Brueder|Catharina Ziekenhuis Eindhoven|Ziekenhuis Oost-Limburg|University Hospital, Gasthuisberg|Klinikum Neuperlach	INTERVENTIONAL
Phase 1 Study of UCMYM802 Injection in Mesothelin-positive Advanced Malignant Solid Tumors	https://clinicaltrials.gov/study/NCT06256055	RECRUITING	Malignant Mesothelioma|Colorectal Cancer|Bile Duct Cancer|Rectal Cancer|Ovary Cancer|Pancreatic Cancer|Breast Cancer Female	BIOLOGICAL: UCMYM802 Injection	UTC Therapeutics Inc.	Peking University Cancer Hospital & Institute	INTERVENTIONAL
GD2-CAR T Cells for Pediatric Brain Tumours	https://clinicaltrials.gov/study/NCT05298995	RECRUITING	Brain Tumor, Pediatric|Medulloblastoma, Childhood|Embryonal Tumor|High Grade Glioma|Diffuse Midline Glioma|Diffuse Intrinsic Pontine Glioma|Brain Tumor Adult	BIOLOGICAL: GD2-CART01 (iC9-GD2-CAR T-cells)	Bambino Gesù Hospital and Research Institute		INTERVENTIONAL
A Safety and Efficacy Study Evaluating CTX131 in Adult Subjects With Relapsed or Refractory Solid Tumors	https://clinicaltrials.gov/study/NCT05795595	RECRUITING	Clear Cell Renal Cell Carcinoma|Cervical Carcinoma|Esophageal Carcinoma|Pancreatic Adenocarcinoma|Malignant Pleural Mesothelioma	BIOLOGICAL: CTX131	CRISPR Therapeutics AG		INTERVENTIONAL
Multi-4SCAR-T Therapy Targeting Breast Cancer	https://clinicaltrials.gov/study/NCT04430595	UNKNOWN	Breast Cancer	BIOLOGICAL: 4SCAR T cells	Shenzhen Geno-Immune Medical Institute	The Seventh Affiliated Hospital of Sun Yat-sen University	INTERVENTIONAL
Phase I Study of Autologous CAR T-Cells Targeting the B7-H3 Antigen in Recurrent Epithelial Ovarian	https://clinicaltrials.gov/study/NCT04670068	RECRUITING	Epithelial Ovarian Cancer	DRUG: CAR.B7-H3|DRUG: Fludarabine|DRUG: Cyclophosphamide	UNC Lineberger Comprehensive Cancer Center	National Institutes of Health (NIH)	INTERVENTIONAL
BGT007 Cell Treatment of Nasopharyngeal Carcinoma	https://clinicaltrials.gov/study/NCT05616468	RECRUITING	Nasopharyngeal Carcinoma	BIOLOGICAL: BGT007 Cell Injection|DRUG: Fludarabine|DRUG: cyclophosphamide	The Affiliated Hospital of Xuzhou Medical University	Guangzhou Bioresette Biomedical Technology Co., Ltd.	INTERVENTIONAL
GD2/CD70 Bi-specific CAR-T Cell Therapy	https://clinicaltrials.gov/study/NCT05438368	RECRUITING	Cancer Disease	BIOLOGICAL: bi-4SCAR GD2/CD70 T cells	Shenzhen Geno-Immune Medical Institute		INTERVENTIONAL
Anti-PD-L1 Armored Anti-CD22 CAR-T/CAR-TILs Targeting Patients With Solid Tumors	https://clinicaltrials.gov/study/NCT04556669	RECRUITING	Solid Tumor, Adult|Cervical Cancer|Sarcoma|NSCLC	BIOLOGICAL: Autologous aPD-L1 armored anti-CD22 CAR T cells	Hebei Senlang Biotechnology Inc., Ltd.		INTERVENTIONAL
GD2/CD56 Bi-specific CAR-T Cell Therapy	https://clinicaltrials.gov/study/NCT05437328	RECRUITING	Malignant Disease	BIOLOGICAL: bi-4SCAR GD2/CD56 T cells	Shenzhen Geno-Immune Medical Institute		INTERVENTIONAL
A Study of RD14-01 in Patients With Advanced Solid Tumors	https://clinicaltrials.gov/study/NCT05638828	NOT_YET_RECRUITING	Solid Tumor	DRUG: RD14-01 Cell injection	Shen Lin		INTERVENTIONAL
IL13Rα2 CAR-T for Patients With r/r Glioma	https://clinicaltrials.gov/study/NCT06355908	RECRUITING	Glioma	BIOLOGICAL: IL13Rα2 CAR-T	Yang Zhang	TCRCure Biopharma Ltd.	INTERVENTIONAL
A Study of RD14-01 in Patients With Advanced Solid Tumors	https://clinicaltrials.gov/study/NCT05748938	RECRUITING	Solid Tumor	BIOLOGICAL: RD14-01	920th Hospital of Joint Logistics Support Force of People's Liberation Army of China		INTERVENTIONAL
Study of B7-H3-Specific CAR T Cell Locoregional Immunotherapy for Diffuse Intrinsic Pontine Glioma/Diffuse Midline Glioma and Recurrent or Refractory Pediatric Central Nervous System Tumors	https://clinicaltrials.gov/study/NCT04185038	RECRUITING	Central Nervous System Tumor|Diffuse Intrinsic Pontine Glioma|Diffuse Midline Glioma|Ependymoma|Medulloblastoma, Childhood|Germ Cell Tumor|Atypical Teratoid/Rhabdoid Tumor|Primitive Neuroectodermal Tumor|Choroid Plexus Carcinoma|Pineoblastoma, Childhood|Glioma	BIOLOGICAL: SCRI-CARB7H3(s)
T-Cell Therapy for Advanced Breast Cancer	https://clinicaltrials.gov/study/NCT02792114	ACTIVE_NOT_RECRUITING	Breast Cancer|Metastatic HER2-negative Breast	DRUG: Cyclophosphamide|BIOLOGICAL: Mesothelin-targeted T cells|DRUG: AP1903	Memorial Sloan Kettering Cancer Center	United States Department of Defense	INTERVENTIONAL
A Phase I Trial of Anti-GD2 T-cells (1RG-CART)	https://clinicaltrials.gov/study/NCT02761915	COMPLETED	Relapsed or Refractory Neuroblastoma	OTHER: Leukapheresis|DRUG: Cyclophosphamide|DRUG: Fludarabine|GENETIC: 1RG-CART	Cancer Research UK		INTERVENTIONAL
Autologous Redirected RNA Meso CAR T Cells for Pancreatic Cancer	https://clinicaltrials.gov/study/NCT01897415	COMPLETED	Subjects With Metastatic Pancreatic Ductal Adenocarcinoma (PDA)	BIOLOGICAL: Autologous T cells transfected with chimeric anti-mesothelin immunoreceptor SS1	University of Pennsylvania		INTERVENTIONAL
CAR T Cells in Mesothelin-Expressing Breast Cancer	https://clinicaltrials.gov/study/NCT05623488	RECRUITING	Breast Cancer	DRUG: huCART-meso cells|DEVICE: Mesothelin Expression Testing	University of Pennsylvania		INTERVENTIONAL
A Clinical Study of Anti-CD70 UCAR-T in Relapsed or Refractory Solid Tumors	https://clinicaltrials.gov/study/NCT06383507	NOT_YET_RECRUITING	Metastatic Tumor|Advanced Solid Tumor|Renal Cell Carcinoma|Ovarian Cancer|Cervix Cancer|Head and Neck Squamous Cell Carcinoma|Nasopharyngeal Carcinoma	DRUG: CHT101	Zhejiang University		INTERVENTIONAL
Glypican 3-specific Chimeric Antigen Receptor Expressing T Cells for Hepatocellular Carcinoma (GLYCAR)	https://clinicaltrials.gov/study/NCT02905188	COMPLETED	Hepatocellular Carcinoma	GENETIC: GLYCAR T cells|DRUG: Cytoxan|DRUG: Fludarabine	Baylor College of Medicine	Center for Cell and Gene Therapy, Baylor College of Medicine|The Methodist Hospital Research Institute|Cancer Prevention Research Institute of Texas	INTERVENTIONAL
Study of Autologous T-cells in Patients With Metastatic Pancreatic Cancer	https://clinicaltrials.gov/study/NCT03638193	UNKNOWN	Pancreatic Cancer	BIOLOGICAL: CART-meso cells	Shenzhen BinDeBio Ltd.	The First Affiliated Hospital with Nanjing Medical University	INTERVENTIONAL
A Study of LCAR-G08 in Subjects With Advanced Gastrointestinal Tumors Expressing Guanylyl Cyclase C (GCC)	https://clinicaltrials.gov/study/NCT06197178	RECRUITING	Advanced Gastrointestinal Tumors	BIOLOGICAL: LCAR-G08 cells	Peking University	Nanjing Legend Biotech Co.	INTERVENTIONAL
4th Generation Chimeric Antigen Receptor T Cells Targeting Glypican-3	https://clinicaltrials.gov/study/NCT03980288	COMPLETED	Advanced Hepatocellular Carcinoma	DRUG: CAR-GPC3 T Cells	Zhejiang University	CARsgen Therapeutics Co., Ltd.	INTERVENTIONAL
A Study to Evaluate the Safety and Efficacy of ly011 Cell Injection in the Treatment of Advanced Gastric Adenocarcinoma	https://clinicaltrials.gov/study/NCT04977193	RECRUITING	Advanced Gastric Adenocarcinoma	BIOLOGICAL: LY011	Shanghai Longyao Biotechnology Inc., Ltd.	The Affiliated Hospital of Xuzhou Medical University	INTERVENTIONAL
Study Evaluating the Efficacy and Safety With CAR-T for Liver Cancer	https://clinicaltrials.gov/study/NCT02729493	UNKNOWN	Liver Neoplasms	BIOLOGICAL: EPCAM-targeted CAR-T cells	Sinobioway Cell Therapy Co., Ltd.		INTERVENTIONAL
BOXR1030 T Cells in Subjects With Advanced GPC3-Positive Solid Tumors	https://clinicaltrials.gov/study/NCT05120271	RECRUITING	Hepatocellular Carcinoma|Squamous Cell Carcinoma of the Lung|Merkel Cell Carcinoma|Myxoid/Round Cell Liposarcoma	BIOLOGICAL: CAR-GPC3 T Cells	Sotio Biotech Inc.	SOTIO Biotech AG|SOTIO Biotech a.s.	INTERVENTIONAL
CAR T Cells in Treating Patients With Malignant Gliomas Overexpressing EGFR	https://clinicaltrials.gov/study/NCT02331693	UNKNOWN	Advanced Glioma	BIOLOGICAL: anti-EGFR CAR T	RenJi Hospital		INTERVENTIONAL
3RD GENERATION GD2 SPECIFIC CHIMERIC ANTIGEN RECEPTOR TRANSDUCED AUTOLOGOUS NATURAL KILLER T-CELLS FOR NEUROBLASTOMA	https://clinicaltrials.gov/study/NCT02439788	WITHDRAWN	Neuroblastoma	DRUG: cyclophosphamide|DRUG: Fludarabine|GENETIC: GINAKIT Cells	Baylor College of Medicine	Center for Cell and Gene Therapy, Baylor College of Medicine|Alex's Lemonade Stand Foundation	INTERVENTIONAL
CTLA-4 and PD-1 Antibodies Expressing MUC1-CAR-T Cells for MUC1 Positive Advanced Solid Tumor	https://clinicaltrials.gov/study/NCT03179007	UNKNOWN	Advanced Solid Tumor	BIOLOGICAL: Anti-CTLA-4/PD-1 expressing MUC1-CAR-T	Shanghai Cell Therapy Research Institute		INTERVENTIONAL
B7H3 CAR T Cell Immunotherapy for Recurrent/Refractory Solid Tumors in Children and Young Adults	https://clinicaltrials.gov/study/NCT04483778	ACTIVE_NOT_RECRUITING	Pediatric Solid Tumor|Germ Cell Tumor|Retinoblastoma|Hepatoblastoma|Wilms Tumor|Rhabdoid Tumor|Carcinoma|Osteosarcoma|Ewing Sarcoma|Rhabdomyosarcoma|Synovial Sarcoma|Clear Cell Sarcoma|Malignant Peripheral Nerve Sheath Tumors|Desmoplastic Small Round Cell Tumor|Soft Tissue Sarcoma|Neuroblastoma|Melanoma	BIOLOGICAL: second generation 4-1BBζ B7H3-EGFRt-DHFR|BIOLOGICAL: second generation 4-1BBζ B7H3-EGFRt-DHFR(selected) and a second generation 4-1BBζ CD19-Her2tG|DRUG: Pembrolizumab	Seattle Children's Hospital		INTERVENTIONAL
A Phase I Trial of CCT303-406 in Patients With Relapsed or Refractory HER2 Positive Solid Tumors	https://clinicaltrials.gov/study/NCT04511871	RECRUITING	Solid Tumor|Gastric Cancer|Breast Cancer|Ovarian Cancer|Sarcoma	BIOLOGICAL: CCT303-406	Shanghai PerHum Therapeutics Co., Ltd.	Shanghai Zhongshan Hospital	INTERVENTIONAL
A Study of TAK-102 in Adult With Previously-Treated Solid Tumors	https://clinicaltrials.gov/study/NCT04405778	ACTIVE_NOT_RECRUITING	Solid Tumors	BIOLOGICAL: TAK-102	Takeda		INTERVENTIONAL
CAR-T Cell Immunotherapy for GD2 Positive Glioma Patients	https://clinicaltrials.gov/study/NCT03252171	WITHDRAWN	GD2 Positive Glioma|CAR-T Cell Immunotherapy	BIOLOGICAL: CAR-T cell immunotherapy	Fuda Cancer Hospital, Guangzhou		INTERVENTIONAL
PSCA-Targeting CAR-T Cells Plus or Minus Radiation for the Treatment of Patients With PSCA+ Metastatic Castration-Resistant Prostate Cancer	https://clinicaltrials.gov/study/NCT05805371	RECRUITING	Castration-Resistant Prostate Carcinoma|Metastatic Prostate Carcinoma|Stage IVB Prostate Cancer AJCC v8	BIOLOGICAL: Autologous Anti-PSCA-CAR-4-1BB/TCRzeta-CD19t-expressing T-lymphocytes|PROCEDURE: Biopsy|PROCEDURE: Biospecimen Collection|PROCEDURE: Bone Scan|PROCEDURE: Computed Tomography|RADIATION: External Beam Radiation Therapy|PROCEDURE: Leukapheresis|PROCEDURE: Lymphodepletion Therapy	City of Hope Medical Center	National Cancer Institute (NCI)	INTERVENTIONAL
CAR-monocytes for the Treatment of HER2 Overexpressing Solid Tumors	https://clinicaltrials.gov/study/NCT06254807	RECRUITING	HER2-positive	DRUG: CT-0525	Carisma Therapeutics Inc		INTERVENTIONAL
Levetiracetam Versus Carbamazepine in Post-Stroke Late Onset Crisis	https://clinicaltrials.gov/study/NCT00542802	UNKNOWN	Epileptic Seizures|Stroke	DRUG: Levetiracetam|DRUG: Carbamazepine	Scienze Neurologiche Ospedaliere		INTERVENTIONAL
A Phase I/II Study to Evaluate AZD5851 in GPC3+ Advanced/Recurrent Hepatocellular Carcinoma	https://clinicaltrials.gov/study/NCT06084884	RECRUITING	Hepatocellular Carcinoma	BIOLOGICAL: AZD5851	AstraZeneca		INTERVENTIONAL
Compression Anastomosis Using the Compression Anastomosis Ring (CAR™ 27)	https://clinicaltrials.gov/study/NCT00880984	COMPLETED	Colorectal Surgery	DEVICE: Compression Anastomosis Ring: CAR™ 27	Aristotle University Of Thessaloniki	novoGI	INTERVENTIONAL
Engineered Neuroblastoma Cellular Immunotherapy (ENCIT)-01	https://clinicaltrials.gov/study/NCT02311621	ACTIVE_NOT_RECRUITING	Neuroblastoma|Ganglioneuroblastoma	BIOLOGICAL: Patient Derived CD171 specific CAR T cells expressing EGFRt (2nd generation T cells)|BIOLOGICAL: Patient Derived CD171 specific CAR T cells expressing EGFRt (3rd generation T cells)|BIOLOGICAL: Patient Derived CD171 specific CAR T cells expressing EGFRt (long spacer 2nd generation T cells)	Seattle Children's Hospital	The Evan Foundation|Ben Towne Center for Childhood Cancer Research	INTERVENTIONAL
B7-H3-Specific Chimeric Antigen Receptor Autologous T-Cell Therapy for Pediatric Patients With Solid Tumors (3CAR)	https://clinicaltrials.gov/study/NCT04897321	RECRUITING	Pediatric Solid Tumor|Osteosarcoma|Rhabdomyosarcoma|Neuroblastoma|Ewing Sarcoma|Wilms Tumor|Adrenocortical Cancer|Desmoplastic Small Round Cell Tumor|Germ Cell Cancer|Rhabdoid Tumor|Clear Cell Sarcoma|Hepatoblastoma|Melanoma|Carcinoma|Malignant Peripheral Nerve Sheath Tumors|Soft Tissue Sarcoma	DRUG: Fludarabine|DRUG: Cyclophosphamide|DRUG: MESNA|DRUG: B7-H3 CAR T cells	St. Jude Children's Research Hospital		INTERVENTIONAL
Anti-CD70 CAR-T Cell Injection in Patients With CD70-positive Advanced Urologic Neoplasms	https://clinicaltrials.gov/study/NCT05990621	RECRUITING	CD70-positive Advanced Urologic Neoplasms	BIOLOGICAL: Anti-CD70 CAR-T cells	Changhai Hospital	UTC Therapeutics Inc.	INTERVENTIONAL
Clinical Study of CD276 Targeted Autologous Chimeric Antigen Receptor T Cell Infusion in Patients With CD276 Positive Advanced Solid Tumor	https://clinicaltrials.gov/study/NCT04864821	UNKNOWN	Osteosarcoma|Neuroblastoma|Gastric Cancer|Lung Cancer	DRUG: Targeting CD276 CAR T cells	PersonGen BioTherapeutics (Suzhou) Co., Ltd.	The First Affiliated Hospital of Zhengzhou University	INTERVENTIONAL
cMet CAR RNA T Cells Targeting Breast Cancer	https://clinicaltrials.gov/study/NCT01837602	COMPLETED	Metastatic Breast Cancer|Triple Negative Breast Cancer	BIOLOGICAL: cMet RNA CAR T cells	University of Pennsylvania		INTERVENTIONAL
Autologous CAR-T Cells Targeting B7-H3 in Recurrent or Refractory GBM CAR.B7-H3Tc	https://clinicaltrials.gov/study/NCT05366179	RECRUITING	Glioblastoma Multiforme	DRUG: CAR.B7-H3T cells infusion	UNC Lineberger Comprehensive Cancer Center		INTERVENTIONAL
Combination Immunotherapy Targeting Sarcomas	https://clinicaltrials.gov/study/NCT04433221	UNKNOWN	Sarcoma|Osteoid Sarcoma|Ewing Sarcoma	BIOLOGICAL: Multiple sarcoma-specific CAR-T cells and sarcoma vaccines	Shenzhen Geno-Immune Medical Institute	The Seventh Affiliated Hospital of Sun Yat-sen University|Shenzhen Children's Hospital	INTERVENTIONAL
PD-1 Antibody Expressing CAR-T Cells for EGFR Family Member Positive Advanced Solid Tumor	https://clinicaltrials.gov/study/NCT02873390	UNKNOWN	PD-1 Antibody|CAR-T Cells|Advanced Malignancies	BIOLOGICAL: HerinCAR-PD1 cells	Ningbo Cancer Hospital		INTERVENTIONAL
RCT of Mobile Apps & FitBit v. Usual Care	https://clinicaltrials.gov/study/NCT03623464	ACTIVE_NOT_RECRUITING	Pancreatic Cancer|Gastric Cancer|Hepatic Cancer|Colon Cancer|Rectal Cancer|Small Bowel Cancer	OTHER: Mobile health application and Fitbit + standard of care|OTHER: Standard of care	Weill Medical College of Cornell University	Damon Runyon Cancer Research Foundation	INTERVENTIONAL
Novel GPC3 CAR-T Cell Therapy for Hepatocellular Carcinoma	https://clinicaltrials.gov/study/NCT05344664	NOT_YET_RECRUITING		BIOLOGICAL: GPC3-CAR-T cells	Peking University		INTERVENTIONAL
Clinical Study on the EBV CAR-T /TCR-T Cells in the Treatment of Nasopharyngeal Carcinoma	https://clinicaltrials.gov/study/NCT05587543	RECRUITING	Nasopharyngeal Carcinoma	BEHAVIORAL: PK Blood Collection|DRUG: CAR|DRUG: TCR	Fudan University		INTERVENTIONAL
Safety and Efficacy of CEA-Targeted CAR-T Therapy for Relapsed/Refractory CEA+ Cancer	https://clinicaltrials.gov/study/NCT04348643	UNKNOWN	Solid Tumor|Lung Cancer|Colorectal Cancer|Liver Cancer|Pancreatic Cancer|Gastric Cancer|Breast Cancer	BIOLOGICAL: CEA CAR-T cells	Chongqing Precision Biotech Co., Ltd		INTERVENTIONAL
CTLA-4 and PD-1 Antibodies Expressing Mesothelin-CAR-T Cells for Mesothelin Positive Advanced Solid Tumor	https://clinicaltrials.gov/study/NCT03182803	UNKNOWN	Advanced Solid Tumor	BIOLOGICAL: CTLA-4/PD-1 antibodies expressing mesoCAR-T	Shanghai Cell Therapy Research Institute		INTERVENTIONAL
A Study of CD147-targeted CAR-T by Hepatic Artery Infusions for Very Advanced Hepatocellular Carcinoma	https://clinicaltrials.gov/study/NCT03993743	UNKNOWN	Advanced Hepatocellular Carcinoma	BIOLOGICAL: CD147-CART	Xijing Hospital		INTERVENTIONAL
Clinical Study of LY011 in the Treatment of Advanced Pancreatic Cancer	https://clinicaltrials.gov/study/NCT04966143	RECRUITING	Pancreatic Cancer	BIOLOGICAL: LY011	Shanghai Longyao Biotechnology Inc., Ltd.		INTERVENTIONAL
HER2 Chimeric Antigen Receptor (CAR) T Cells in Combination With Checkpoint Blockade in Patients With Advanced Sarcoma	https://clinicaltrials.gov/study/NCT04995003	RECRUITING	Sarcoma|HER-2 Protein Overexpression|Osteosarcoma|Rhabdomyosarcoma|Ewing Sarcoma|Synovial Sarcoma|Soft Tissue Sarcoma|Undifferentiated Sarcoma	GENETIC: T cells or CAR T cells|DRUG: Pembrolizumab Injectable Product|DRUG: Nivolumab Injectable Product	Baylor College of Medicine	Center for Cell and Gene Therapy, Baylor College of Medicine|The Faris Foundation USA|Stand Up To Cancer|Triumph Over Kid Cancer Foundation|St. Baldrick's Foundation|National Cancer Institute (NCI)	INTERVENTIONAL
A Clinical Research of CAR T Cells Targeting HER2 Positive Cancer	https://clinicaltrials.gov/study/NCT02713984	WITHDRAWN	Breast Cancer|Ovarian Cancer|Lung Cancer|Gastric Cancer|Colorectal Cancer|Glioma|Pancreatic Cancer	BIOLOGICAL: Anti-HER2 CAR-T	Zhi Yang		INTERVENTIONAL
MESO-CAR T Cells Therapy for Relapsed and Refractory Epithelial Ovarian Cancer	https://clinicaltrials.gov/study/NCT03916679	UNKNOWN	Ovarian Cancer	BIOLOGICAL: anti-MESO CAR-T cells	Second Affiliated Hospital, School of Medicine, Zhejiang University		INTERVENTIONAL
CEA Targeting Chimeric Antigen Receptor T Lymphocytes (CAR-T) in the Treatment of CEA Positive Advanced Solid Tumors	https://clinicaltrials.gov/study/NCT06006390	RECRUITING	Gastric Cancer|Colon Cancer|Rectal Cancer|Esophageal Cancer|Pancreas Cancer|Lung Cancer|Breast Cancer	BIOLOGICAL: CEA-targeted CAR-T cells|BIOLOGICAL: CEA-targeted CAR-T cells	Chongqing Precision Biotech Co., Ltd	Shanxi Bethune Hospital	INTERVENTIONAL
A Clinical Research About CD70-positive Advanced/Metastatic Solid Tumors Treated by CD70-targeted CAR-T	https://clinicaltrials.gov/study/NCT05468190	RECRUITING	Metastatic Tumor|Advanced Solid Tumor|Renal Cell Carcinoma|Ovarian Cancer|Cervix Cancer	BIOLOGICAL: CD70 CAR-T cells|BIOLOGICAL: CD70 CAR-T cells	Chongqing Precision Biotech Co., Ltd		INTERVENTIONAL
P-MUC1C-ALLO1 Allogeneic CAR-T Cells in the Treatment of Subjects With Advanced or Metastatic Solid Tumors	https://clinicaltrials.gov/study/NCT05239143	RECRUITING	Breast Cancer|Ovarian Cancer|Non Small Cell Lung Cancer|Colorectal Cancer|Pancreatic Cancer|Renal Cell Carcinoma|Nasopharyngeal Cancer|Head and Neck Squamous Cell Carcinoma|Gastric Cancer	BIOLOGICAL: P-MUC1C-ALLO1 CAR-T cells|DRUG: Rimiducid	Poseida Therapeutics, Inc.		INTERVENTIONAL
Safety and Efficacy of Chimeric Antigen Receptor T Lymphocytes for Patients With Intermediate and Advanced Tumors	https://clinicaltrials.gov/study/NCT05117138	UNKNOWN	Melanoma|Non-small Cell Lung Cancer|Head and Neck Squamous Cell Carcinoma	BIOLOGICAL: AMT-116 CAR-T cells|BIOLOGICAL: AMT-253 CAR-T cells	Beijing Immunochina Medical Science & Technology Co., Ltd.		INTERVENTIONAL
Zeushield Cytotoxic T Lymphocytes (Z-CTLs) for Relapsed or Refractory Non Small Cell Lung Cancer (NSCLC)	https://clinicaltrials.gov/study/NCT03060343	UNKNOWN	Non-small Cell Lung Cancer	BIOLOGICAL: Zeushield Cytotoxic T Lymphocytes	Yu Fenglei	Hunan Zhaotai Yongren Medical Innovation Co. Ltd.|Hunan Yongren Medical Innovation Co. Ltd.	INTERVENTIONAL
EpCAM CAR-T for Treatment of Advanced Solid Tumors	https://clinicaltrials.gov/study/NCT02915445	ACTIVE_NOT_RECRUITING	Malignant Neoplasm of Nasopharynx TNM Staging Distant Metastasis (M)|Breast Cancer Recurrent|Gastric Cancer With Metastasis	BIOLOGICAL: EpCAM CAR-T cells	Sichuan University		INTERVENTIONAL
A Phase 1 Study of LCAR-C182A Cells in the Treatment of Advanced Gastric Cancer and Pancreatic Ductal Adenocarcinoma	https://clinicaltrials.gov/study/NCT03890198	TERMINATED	Gastric Cancer|Pancreatic Ductal Adenocarcinoma	BIOLOGICAL: LCAR-C182A cells	First Affiliated Hospital Xi'an Jiaotong University	Nanjing Legend Biotech Co.	INTERVENTIONAL
Combination of Immunization and Radiotherapy for Malignant Gliomas (InSituVac1)	https://clinicaltrials.gov/study/NCT03392545	UNKNOWN	High Grade Glioma|Glioblastoma|Glioma of Brainstem|Glioma, Malignant	COMBINATION_PRODUCT: Combined immune adjuvants and radiation	Beijing Tiantan Hospital	Duke University	INTERVENTIONAL
CAR T Cells in Mesothelin Expressing Cancers	https://clinicaltrials.gov/study/NCT03054298	ACTIVE_NOT_RECRUITING	Lung Adenocarcinoma|Ovarian Cancer|Peritoneal Carcinoma|Fallopian Tube Cancer|Mesotheliomas Pleural|Mesothelioma Peritoneum	BIOLOGICAL: huCART-meso cells	University of Pennsylvania	National Institutes of Health (NIH)|Tmunity Therapeutics, a wholly owned subsidiary of Kite Pharma (a Gilead company)	INTERVENTIONAL
CD70 Targeted CAR-T Cells in CD70 Positive Advanced/Metastatic Solid Tumors	https://clinicaltrials.gov/study/NCT05947487	RECRUITING	Solid Tumor, Adult	BIOLOGICAL: CD70-targeting CAR-T cells	Chinese PLA General Hospital	UTC Therapeutics Inc.	INTERVENTIONAL
PSCA-CAR T Cells in Treating Patients With PSCA+ Metastatic Castration Resistant Prostate Cancer	https://clinicaltrials.gov/study/NCT03873805	ACTIVE_NOT_RECRUITING	Castration-Resistant Prostate Carcinoma|Metastatic Prostate Carcinoma|Stage IV Prostate Cancer AJCC v8|Stage IVA Prostate Cancer AJCC v8|Stage IVB Prostate Cancer AJCC v8	BIOLOGICAL: Autologous Anti-PSCA-CAR-4-1BB/TCRzeta-CD19t-expressing T-lymphocytes|DRUG: Cyclophosphamide|DRUG: Fludarabine|DRUG: Fludarabine Phosphate	City of Hope Medical Center	National Cancer Institute (NCI)	INTERVENTIONAL
An Exploratory Clinical Study Evaluating the Safety and Efficacy of Anti-CEA-CAR-T Cells Injection in Patients With CEA+ Locally Advanced and/or Metastatic Solid Tumors	https://clinicaltrials.gov/study/NCT06013111	RECRUITING	Carcinoma	BIOLOGICAL: Intravenous infusion anti-CEA-CAR-T cell	China Medical University, China	Shanghai First Song Therapeutics Co., Ltd	INTERVENTIONAL
Chimeric Antigen Receptor-Modified T Cells for Breast Cancer	https://clinicaltrials.gov/study/NCT02547961	WITHDRAWN	Breast Cancer	BIOLOGICAL: HER-2-targeting CAR T Cells infusion	Fuda Cancer Hospital, Guangzhou		INTERVENTIONAL
A Clinical Study of CD70-targeted CAR-T in the Treatment of CD70-positive Advanced/Metastatic Solid Tumors	https://clinicaltrials.gov/study/NCT05420545	RECRUITING	Metastatic Tumor|Advanced Solid Tumor|Renal Cell Carcinoma|Ovarian Cancer|Cervix Cancer	BIOLOGICAL: CD70 CAR-T cells|BIOLOGICAL: CD70 CAR-T cells	Chongqing Precision Biotech Co., Ltd		INTERVENTIONAL
CD147-CART Cells in Patients With Recurrent Malignant Glioma.	https://clinicaltrials.gov/study/NCT04045847	UNKNOWN	Recurrent Glioblastoma|CD147 Positive	BIOLOGICAL: CD147-CART	Xijing Hospital		INTERVENTIONAL
The Fourth Generation CART-cell Therapy for Refractory-Relapsed Ovarian Cancer	https://clinicaltrials.gov/study/NCT03814447	UNKNOWN	Ovarian Cancer	DRUG: anti- MESO CAR-T cells|DRUG: Fludarabine|DRUG: Cyclophosphamide	Shanghai 6th People's Hospital	Hrain Biotechnology Co., Ltd.	INTERVENTIONAL
Treatment of Relapsed and/or Chemotherapy Refractory Advanced Malignancies by CART-meso	https://clinicaltrials.gov/study/NCT02580747	UNKNOWN	Malignant Mesothelioma|Pancreatic Cancer|Ovarian Tumor|Triple Negative Breast Cancer|Endometrial Cancer|Other Mesothelin Positive Tumors	BIOLOGICAL: anti-meso-CAR vector transduced T cells	Chinese PLA General Hospital		INTERVENTIONAL
Car Safety Seat and Gastroesophageal Reflux Disease	https://clinicaltrials.gov/study/NCT01266551	TERMINATED	Gastroesophageal Reflux Disease and Position	DEVICE: car safety seat	University Hospital, Antwerp		INTERVENTIONAL
PSMA-specific CAR-T Cell Therapy	https://clinicaltrials.gov/study/NCT04429451	RECRUITING	PSMA Positive Tumors or Tumor Tissues	BIOLOGICAL: 4SCAR-PSMA T cells	Shenzhen Geno-Immune Medical Institute	Shenzhen Children's Hospital|The Seventh Affiliated Hospital of Sun Yat-sen University|Shenzhen Hospital of Southern Medical University	INTERVENTIONAL
A Clinical Study to Evaluate CAR-T Cell-based Medicinal Product in the Treatment of Advanced Solid Tumors	https://clinicaltrials.gov/study/NCT04467853	TERMINATED	Solid Tumors, Adult	BIOLOGICAL: LCAR-C18S cells	Shanghai East Hospital	Nanjing Legend Biotech Co.	INTERVENTIONAL
EBV CAR-T Cells for Nasopharyngeal Carcinoma	https://clinicaltrials.gov/study/NCT05654077	RECRUITING	Nasopharyngeal Carcinoma	BIOLOGICAL: CAR-T Cell Injection|DRUG: Fludarabine|DRUG: cyclophosphamide	The Affiliated Hospital of Xuzhou Medical University	Guangzhou Bioresette Biomedical Technology Co., Ltd.	INTERVENTIONAL
A Clinical Study of CD70-targeted CAR-T in the Treatment of CD70-positive Advanced/Metastatic Solid Tumors	https://clinicaltrials.gov/study/NCT05518253	RECRUITING	Metastatic Tumor|Advanced Solid Tumor|Renal Cell Carcinoma|Ovarian Cancer|Cervix Cancer	BIOLOGICAL: CD70 CAR-T cells|BIOLOGICAL: CD70 CAR-T cells	Weijia Fang, MD	Chongqing Precision Biotech Co., Ltd	INTERVENTIONAL
Gene Therapy Using Anti-Her-2 Cells to Treat Metastatic Cancer	https://clinicaltrials.gov/study/NCT00924287	TERMINATED	Metastatic Cancer	DRUG: in vitro tumor reactive, chimeric T cell receptor (CAR ) gene-transduced PBL plus IV aldesleukin|DRUG: Cyclophosphamide|DRUG: Fludarabine|DRUG: Mesna	National Cancer Institute (NCI)		INTERVENTIONAL
An Evaluation Trial About Anti-claudin18.2 the Specificity of Chimeric Antigen Receptor T Cells in the Advanced Gastric / Esophagogastric Junction Adenocarcinoma and Pancreatic Cancer Subjects	https://clinicaltrials.gov/study/NCT05277987	RECRUITING	CAR T-Cell Therapy	DRUG: HEC-016(0.5×10^6 CAR-T Cells)|DRUG: HEC-016(0.5×10^6.5 CAR-T Cells)|DRUG: HEC-016(0.5×10^7 CAR-T Cells)	Shenzhen Fifth People's Hospital		INTERVENTIONAL
Loc3CAR: Locoregional Delivery of B7-H3-CAR T Cells for Pediatric Patients With Primary CNS Tumors	https://clinicaltrials.gov/study/NCT05835687	RECRUITING	Central Nervous System Neoplasms|Atypical Teratoid/Rhabdoid Tumor|Diffuse Midline Glioma, H3 K27M-Mutant|Ependymoma|High Grade Glioma|Glioblastoma|Medulloblastoma	DRUG: B7-H3-CAR T cells	St. Jude Children's Research Hospital		INTERVENTIONAL
A Study to Investigate LYL797 in Adults With Solid Tumors	https://clinicaltrials.gov/study/NCT05274451	RECRUITING	Triple Negative Breast Cancer|TNBC - Triple-Negative Breast Cancer|Non-small Cell Lung Cancer|Non Small Cell Lung Cancer|Non Small Cell Lung Cancer Metastatic|Non-Small Cell Carcinoma of Lung, TNM Stage 4|Advanced Breast Cancer|Advanced Lung Carcinoma|NSCLC|NSCLC, Recurrent|NSCLC Stage IV|Relapsed Cancer|Relapse/Recurrence|Recurrent Breast Cancer|Recurrent NSCLC	BIOLOGICAL: LYL797	Lyell Immunopharma, Inc.		INTERVENTIONAL
A Study of Chimeric Antigen Receptor T Cells Combined With Interventional Therapy in Advanced Liver Malignancy	https://clinicaltrials.gov/study/NCT02959151	UNKNOWN	Carcinoma, Hepatocellular|Pancreatic Cancer Metastatic|Colorectal Cancer Metastatic	DRUG: CAR-T cell	Shanghai GeneChem Co., Ltd.	Shanghai Cancer Hospital, China	INTERVENTIONAL
CAR T Cells After Lymphodepletion for the Treatment of IL13Rα2 Positive Recurrent or Refractory Brain Tumors in Children	https://clinicaltrials.gov/study/NCT04510051	RECRUITING	Malignant Brain Neoplasm|Recurrent Malignant Brain Neoplasm|Refractory Malignant Brain Neoplasm	DRUG: Cyclophosphamide|DRUG: Fludarabine|BIOLOGICAL: IL13Ralpha2-specific Hinge-optimized 41BB-co-stimulatory CAR Truncated CD19-expressing Autologous T-Lymphocytes	City of Hope Medical Center	National Cancer Institute (NCI)	INTERVENTIONAL
CD276-targeted Chimeric Antigen Receptor T Cells in Treatment With Advanced Pancreatic Cancer	https://clinicaltrials.gov/study/NCT05143151	RECRUITING	Advanced Pancreatic Carcinoma	BIOLOGICAL: CD276 CAR-T cells	Shenzhen University General Hospital		INTERVENTIONAL
Chimeric Antigen Receptor T Cells Targeting Glypican-3	https://clinicaltrials.gov/study/NCT03884751	COMPLETED	Hepatocellular Carcinoma	BIOLOGICAL: CAR-GPC3 T Cells	CARsgen Therapeutics Co., Ltd.	NanJing PLA 81 Hospital|First Affiliated Hospital of Zhejiang University|RenJi Hospital	INTERVENTIONAL
Safety and Efficacy of Loco-regional B7H3 IL-7Ra CAR T Cell in DIPG	https://clinicaltrials.gov/study/NCT06221553	RECRUITING	DIPG Brain Tumor|Diffuse Intrinsic Pontine Glioma	BIOLOGICAL: B7H3 specific CAR T cell with IL-7Ra signaling domain	Chulalongkorn University	King Chulalongkorn Memorial Hospital	INTERVENTIONAL
Safety and Efficacy of RD133 in Subjects With Relapsed or Refractory MSLN-Positive Solid Tumors	https://clinicaltrials.gov/study/NCT05141253	RECRUITING	Cancer	DRUG: RD133	Tongji Hospital	Shanghai IASO Biotechnology Co., Ltd	INTERVENTIONAL
Safety and Activity Study of HER2-Targeted Dual Switch CAR-T Cells (BPX-603) in Subjects With HER2-Positive Solid Tumors	https://clinicaltrials.gov/study/NCT04650451	SUSPENDED	HER-2 Gene Amplification|HER2-positive Gastric Cancer|HER2-positive Breast Cancer|HER-2 Protein Overexpression|Solid Tumor, Adult	BIOLOGICAL: chimeric antigen receptor (CAR) T cell therapy	Bellicum Pharmaceuticals		INTERVENTIONAL
Safety and Activity Study of PSCA-Targeted CAR-T Cells (BPX-601) in Subjects With Selected Advanced Solid Tumors	https://clinicaltrials.gov/study/NCT02744287	SUSPENDED	Metastatic Castration-resistant Prostate Cancer|Metastatic Prostate Cancer	BIOLOGICAL: BPX-601|DRUG: Rimiducid	Bellicum Pharmaceuticals		INTERVENTIONAL
A Phase I Feasibility And Safety Study of Fluorescein-Specific (FITC-E2) CAR T Cells In Combination With Parenterally Administered Folate-Fluorescein (UB-TT170) For Osteogenic Sarcoma	https://clinicaltrials.gov/study/NCT05312411	RECRUITING	Osteosarcoma	BIOLOGICAL: SCRI-E2CAR_EGFRtv1|DRUG: UB_TT170	Seattle Children's Hospital	Umoja BioPharma, Inc.	INTERVENTIONAL
CAR-T Cell Immunotherapy for EphA2 Positive Malignant Glioma Patients	https://clinicaltrials.gov/study/NCT02575261	WITHDRAWN	EphA2 Positive Malignant Glioma|CAR-T Cell Immunotherapy	BIOLOGICAL: CAR-T cell immunotherapy	Fuda Cancer Hospital, Guangzhou		INTERVENTIONAL
P-PSMA-101 CAR-T Cells in the Treatment of Subjects With Metastatic Castration-Resistant Prostate Cancer (mCRPC) and Advanced Salivary Gland Cancers (SGC)	https://clinicaltrials.gov/study/NCT04249947	ACTIVE_NOT_RECRUITING	Prostatic Neoplasms, Castration-Resistant|Neoplasms by Histologic Type|Neoplasms, Prostate|Prostate Cancer|Metastatic Castration-resistant Prostate Cancer|Neoplasms|Prostatic Neoplasms|Genital Neoplasms, Male|Urogenital Neoplasms|Neoplasms by Site|Prostatic Disease|Salivary Gland Cancer|Salivary Gland Tumor|Adenoid Cystic Carcinoma|Salivary Duct Carcinoma|Mucoepidermoid Carcinoma|Acinic Cell Tumor	BIOLOGICAL: P-PSMA-101 CAR-T cells|DRUG: Rimiducid	Poseida Therapeutics, Inc.		INTERVENTIONAL
Hepatic Transarterial Administrations of NKR-2 in Patients With Unresectable Liver Metastases From Colorectal Cancer	https://clinicaltrials.gov/study/NCT03370198	TERMINATED	Colon Cancer Liver Metastasis	BIOLOGICAL: NKR-2 cells	Celyad Oncology SA		INTERVENTIONAL
The Safety and Efficacy of SNC-109 CAR-T Cells Therapy the Recurrent Glioblastoma	https://clinicaltrials.gov/study/NCT05868083	RECRUITING	Recurrent Glioblastoma Multiforme	DRUG: SNC-109 CAR-T Cells	Shanghai Simnova Biotechnology Co.,Ltd.	Chinese PLA General Hospital	INTERVENTIONAL
An Exploratory Study by Fast CAR T Cells	https://clinicaltrials.gov/study/NCT06327997	RECRUITING	Solid Tumor	BIOLOGICAL: Fast CAR T cells	Shanghai Cell Therapy Group Co.,Ltd		INTERVENTIONAL
U87 CART in Treatment of Advanced Solid Tumor	https://clinicaltrials.gov/study/NCT05605197	RECRUITING	Pancreatic Cancer|Solid Tumor, Adult	DRUG: U87 CAR-T	Shanghai Unicar-Therapy Bio-medicine Technology Co.,Ltd	Shanghai 10th People's Hospital	INTERVENTIONAL
Anti-GD2 CAR T Cells in Pediatric Patients Affected by High Risk and/or Relapsed/Refractory Neuroblastoma or Other GD2-positive Solid Tumors	https://clinicaltrials.gov/study/NCT03373097	RECRUITING	Neuroblastoma|Neuroblastoma Recurrent|GD2-positive Solid Tumors|Osteosarcoma|Ewing Sarcoma|Sarcoma	BIOLOGICAL: GD2-CART01	Bambino Gesù Hospital and Research Institute		INTERVENTIONAL
Pilot Study of Autologous T-cells in Patients With Metastatic Pancreatic Cancer	https://clinicaltrials.gov/study/NCT02465983	TERMINATED	Pancreatic Cancer	BIOLOGICAL: CART-meso-19 T cells|DRUG: Cyclophosphamide	University of Pennsylvania	University of California, San Francisco	INTERVENTIONAL
A Safety and Efficacy Study Evaluating CTX130 in Subjects With Relapsed or Refractory Renal Cell Carcinoma (COBALT-RCC)	https://clinicaltrials.gov/study/NCT04438083	ACTIVE_NOT_RECRUITING	Renal Cell Carcinoma	BIOLOGICAL: CTX130	CRISPR Therapeutics AG		INTERVENTIONAL
Chimeric Antigen Receptor T Cells Targeting claudin18.2 in Solid Tumors.	https://clinicaltrials.gov/study/NCT03874897	COMPLETED	Advanced Solid Tumor	DRUG: CAR-CLDN18.2 T-Cells|DRUG: PD-1 Monoclonal Antibody|DRUG: Chemotherapy	Peking University	CARsgen Therapeutics Co., Ltd.	INTERVENTIONAL
Phase I Clinical Study of α-PD-L1/DLL3 CAR-T in Patients With R/R SCLC	https://clinicaltrials.gov/study/NCT06348797	NOT_YET_RECRUITING	Small Cell Lung Cancer Extensive Stage	DRUG: α-PD-L1/4-1BB DLL3 CAR-T (BHP01)	Sichuan University	Chengdu Brilliant Pharmaceutical Co., Ltd.	INTERVENTIONAL
T Cells Expressing HER2-specific Chimeric Antigen Receptors(CAR) for Patients With HER2-Positive CNS Tumors	https://clinicaltrials.gov/study/NCT02442297	ACTIVE_NOT_RECRUITING	Brain Tumor, Recurrent|Brain Tumor, Refractory	BIOLOGICAL: HER2-specific T cells	Baylor College of Medicine	Center for Cell and Gene Therapy, Baylor College of Medicine|The Methodist Hospital Research Institute	INTERVENTIONAL
Exploratory Study of MSLN-CAR T Cells Secreting PD1/CTLA-4 Nanoantibody for the Treatment of Advanced Solid Tumors	https://clinicaltrials.gov/study/NCT06248697	RECRUITING	Solid Tumor	BIOLOGICAL: αPD1/CTLA4-MSLN-CAR T cells	Shanghai Cell Therapy Group Co.,Ltd		INTERVENTIONAL
Anti-mesothelin CAR T Cells for Patients With Recurrent or Metastatic Malignant Tumors	https://clinicaltrials.gov/study/NCT02930993	UNKNOWN	Mesothelin Positive Tumors	BIOLOGICAL: anti-mesothelin CAR T cells	China Meitan General Hospital	Marino Biotechnology Co., Ltd.	INTERVENTIONAL
B7-H3 Chimeric Antigen Receptor T Cells (B7-H3CART) in Recurrent Glioblastoma Multiforme	https://clinicaltrials.gov/study/NCT05474378	RECRUITING	Brain and Nervous System	DRUG: B7-H3CART	Crystal Mackall, MD		INTERVENTIONAL
NKG2D-based CAR T-cells Immunotherapy for Patient With r/r NKG2DL+ Solid Tumors	https://clinicaltrials.gov/study/NCT04270461	WITHDRAWN	Hepatocellular Carcinoma|Glioblastoma|Medulloblastoma|Colon Cancer	BIOLOGICAL: NKG2D-based CAR T-cells	Jiujiang University Affiliated Hospital	KAEDI	INTERVENTIONAL
Clinical Study on the Efficacy and Safety of c-Met/PD-L1 CAR-T Cell Injection in the Treatment of HCC	https://clinicaltrials.gov/study/NCT03672305	UNKNOWN	Primary Hepatocellular Carcinoma	BIOLOGICAL: c-Met/PD-L1 CAR-T cell injection	The Second Hospital of Nanjing Medical University		INTERVENTIONAL
C7R-GD2.CAR T Cells for Patients With GD2-expressing Brain Tumors (GAIL-B)	https://clinicaltrials.gov/study/NCT04099797	RECRUITING	Diffuse Intrinsic Pontine Glioma|High Grade Glioma|Embryonal Tumor|Ependymal Tumor	GENETIC: C7R-GD2.CART cells (ICV infusion)|GENETIC: C7R-GD2.CART cells (IV infusion)	Baylor College of Medicine	Center for Cell and Gene Therapy, Baylor College of Medicine|The Faris Foundation|ChadTough Defeat DIPG Foundation|Violet Foundation for Pediatric Brain Cancer	INTERVENTIONAL
GPC3-CAR-T Cells for the Hepatocellular Carcinoma	https://clinicaltrials.gov/study/NCT04506983	SUSPENDED	Hepatocellular Carcinoma	BIOLOGICAL: GPC3-CAR-T cells	Beijing Tsinghua Chang Gung Hospital	China Immunotech (Beijing) Biotechnology Co., Ltd.	INTERVENTIONAL
αPD1-MSLN-CAR T Cells for the Treatment of MSLN-positive Advanced Solid Tumors	https://clinicaltrials.gov/study/NCT05373147	RECRUITING	Solid Tumor	BIOLOGICAL: αPD1-MSLN-CAR T cells	Shanghai Mengchao Cancer Hospital	Shanghai Cell Therapy Group Co.,Ltd	INTERVENTIONAL
Study of AIC100 CAR T Cells in Relapsed/Refractory Thyroid Cancer	https://clinicaltrials.gov/study/NCT04420754	RECRUITING	Anaplastic Thyroid Cancer|Relapsed/Refractory Poorly Differentiated Thyroid Cancer	BIOLOGICAL: AIC100 CAR T Cells	AffyImmune Therapeutics, Inc.		INTERVENTIONAL
A Clinical Study on the Safety and Efficacy of Chimeric Antigen Receptor T-cell (CART) in the Treatment of Solid Tumors	https://clinicaltrials.gov/study/NCT05745454	NOT_YET_RECRUITING	Solid Tumor	BIOLOGICAL: HER2-E-CART cells	su haichuan		INTERVENTIONAL
IMC001 for Clinical Research on Advanced Digestive System Malignancies	https://clinicaltrials.gov/study/NCT05028933	RECRUITING	Advanced Hepatocellular Carcinoma|Advanced Colorectal Cancer|Advanced Gastric Cancer|Advanced Pancreatic Cancer	DRUG: EPCAM CAR-T	Zhejiang University		INTERVENTIONAL
CAR-pNK Cell Immunotherapy in MUC1 Positive Relapsed or Refractory Solid Tumor	https://clinicaltrials.gov/study/NCT02839954	UNKNOWN	Hepatocellular Carcinoma|Non-small Cell Lung Cancer|Pancreatic Carcinoma|Triple-Negative Invasive Breast Carcinoma|Malignant Glioma of Brain|Colorectal Carcinoma|Gastric Carcinoma	BIOLOGICAL: anti-MUC1 CAR-pNK cells	PersonGen BioTherapeutics (Suzhou) Co., Ltd.	The First People's Hospital of Hefei|Hefei Binhu Hospital	INTERVENTIONAL
Multi-modular Chimeric Antigen Receptor Targeting GD2 in Neuroblastoma	https://clinicaltrials.gov/study/NCT05990751	RECRUITING	Neuroblastoma	BIOLOGICAL: GD2 CAR T cells	University College, London		INTERVENTIONAL
Clinical Study of CAIX-targeted CAR-T Cells in the Treatment of Advanced Renal Cell Carcinoma	https://clinicaltrials.gov/study/NCT04969354	RECRUITING	Immunotherapy	BIOLOGICAL: CAR-T cell immunotherapy	The Affiliated Hospital of Xuzhou Medical University	Xuzhou Medical University	INTERVENTIONAL
